# Supplementary material for: The ‘Maltreatment and Abuse Chronology of Exposure’ (MACE) Scale for the Retrospective Assessment of Abuse and Neglect During Development
Source: PLoS One. 2015 Feb 25;10(2):e0117423. doi: 10.1371/journal.pone.0117423 (PMC4340880; doi:10.1371/journal.pone.0117423)
Supplement: S5 File — (XLSX) [file pone.0117423.s014.xlsx]

## Sheet: Entry_sheet
Username	Age	Swore_1	Swore_2	Swore_3	Swore_4	Swore_5	Swore_6	Swore_7	Swore_8	Swore_9	Swore_10	Swore_11	Swore_12	Swore_13	Swore_14	Swore_15	Swore_16	Swore_17	Swore_18	Swore_Childhood	Hurtful_1	Hurtful_2	Hurtful_3	Hurtful_4	Hurtful_5	Hurtful_6	Hurtful_7	Hurtful_8	Hurtful_9	Hurtful_10	Hurtful_11	Hurtful_12	Hurtful_13	Hurtful_14	Hurtful_15	Hurtful_16	Hurtful_17	Hurtful_18	Hurtful_Childhood	Afraid_1	Afraid_2	Afraid_3	Afraid_4	Afraid_5	Afraid_6	Afraid_7	Afraid_8	Afraid_9	Afraid_10
RB00008	19	0	0	0	0	0	0	0	0	1	1	1	1	1	1	0	0	0	0	1	0	0	0	0	0	0	0	0	1	1	1	1	1	1	0	0	0	0	1	0	0	0	0	0	0	0	0	1	1
RB00014	19	0	0	0	0	0	0	0	0	0	0	0	0	0	0	0	0	0	0	0	0	0	0	0	0	0	0	0	0	0	0	0	0	0	0	0	0	0	0	0	0	0	0	0	0	0	0	0	0
RB00015	18	0	0	0	0	0	0	0	0	0	0	0	0	0	0	0	0	0	0	0	0	0	0	0	0	0	0	0	0	0	0	0	0	0	0	0	0	0	0	0	0	0	0	0	0	0	0	0	0
RB00021	19	0	0	0	0	1	1	1	1	1	1	1	0	0	0	0	0	0	0	1	0	0	0	1	1	1	1	1	1	1	1	1	1	1	0	0	1	1	1	0	0	0	0	0	1	1	1	1	1
RB00023	19	0	0	0	0	0	0	0	0	0	0	0	0	0	0	0	0	1	1	1	0	0	0	0	0	0	0	0	0	0	0	0	1	1	1	1	1	1	1	0	0	0	0	0	0	0	0	0	1
RB00024	19	0	0	0	0	0	0	0	0	0	0	0	0	0	0	0	0	0	0	0	0	0	0	0	0	0	0	0	0	0	0	0	0	0	0	0	0	0	0	0	0	0	0	0	0	0	0	0	0
RB00029	19	0	0	0	0	0	0	0	0	0	0	0	1	1	1	0	0	0	0	1	0	0	0	0	0	0	0	0	0	0	0	0	0	0	0	0	0	0	0	0	0	0	0	0	0	0	0	0	0
RB00035	18	0	0	0	0	0	0	0	0	0	0	0	0	1	1	1	1	1	1	1	0	0	0	0	0	0	0	0	0	0	0	0	1	1	1	1	1	1	1	0	0	0	0	0	0	0	0	0	0
RB00042	19	0	0	0	0	0	0	0	0	0	0	0	0	0	0	0	0	0	0	0	0	0	0	0	0	0	0	0	0	0	0	0	0	0	1	1	1	1	1	0	0	0	0	0	0	0	0	0	0
		1
[truncated: 940 more columns]

## Sheet: correction_sheet
Username	Age	Swore_1	Swore_2	Swore_3	Swore_4	Swore_5	Swore_6	Swore_7	Swore_8	Swore_9	Swore_10	Swore_11	Swore_12	Swore_13	Swore_14	Swore_15	Swore_16	Swore_17	Swore_18	Swore_Childhood	Hurtful_1	Hurtful_2	Hurtful_3	Hurtful_4	Hurtful_5	Hurtful_6	Hurtful_7	Hurtful_8	Hurtful_9	Hurtful_10	Hurtful_11	Hurtful_12	Hurtful_13	Hurtful_14	Hurtful_15	Hurtful_16	Hurtful_17	Hurtful_18	Hurtful_Childhood	Afraid_1	Afraid_2	Afraid_3	Afraid_4	Afraid_5	Afraid_6	Afraid_7	Afraid_8	Afraid_9	Afraid_10
RB00008	0	0	0	0	0	0	0	0	0	1	1	1	1	1	1	0	0	0	0	1	0	0	0	0	0	0	0	0	1	1	1	1	1	1	0	0	0	0	1	0	0	0	0	0	0	0	0	1	1
RB00014	0	0	0	0	0	0	0	0	0	0	0	0	0	0	0	0	0	0	0	0	0	0	0	0	0	0	0	0	0	0	0	0	0	0	0	0	0	0	0	0	0	0	0	0	0	0	0	0	0
RB00015	0	0	0	0	0	0	0	0	0	0	0	0	0	0	0	0	0	0	0	0	0	0	0	0	0	0	0	0	0	0	0	0	0	0	0	0	0	0	0	0	0	0	0	0	0	0	0	0	0
RB00021	0	0	0	0	0	1	1	1	1	1	1	1	0	0	0	0	0	0	0	1	0	0	0	1	1	1	1	1	1	1	1	1	1	1	0	0	1	1	1	0	0	0	0	0	1	1	1	1	1
RB00023	0	0	0	0	0	0	0	0	0	0	0	0	0	0	0	0	0	1	1	1	0	0	0	0	0	0	0	0	0	0	0	0	1	1	1	1	1	1	1	0	0	0	0	0	0	0	0	0	1
RB00024	0	0	0	0	0	0	0	0	0	0	0	0	0	0	0	0	0	0	0	0	0	0	0	0	0	0	0	0	0	0	0	0	0	0	0	0	0	0	0	0	0	0	0	0	0	0	0	0	0
RB00029	0	0	0	0	0	0	0	0	0	0	0	0	1	1	1	0	0	0	0	1	0	0	0	0	0	0	0	0	0	0	0	0	0	0	0	0	0	0	0	0	0	0	0	0	0	0	0	0	0
RB00035	0	0	0	0	0	0	0	0	0	0	0	0	0	1	1	1	1	1	1	1	0	0	0	0	0	0	0	0	0	0	0	0	1	1	1	1	1	1	1	0	0	0	0	0	0	0	0	0	0
RB00042	0	0	0	0	0	0	0	0	0	0	0	0	0	0	0	0	0	0	0	0	0	0	0	0	0	0	0	0	0	0	0	0	0	0	1	1	1	1	1	0	0	0	0	0	0	0	0	0	0
[truncated: 946 more columns]

## Sheet: Scored_sheet
Username	Age	MACE_SexAb_1	MACE_SexAb_2	MACE_SexAb_3	MACE_SexAb_4	MACE_SexAb_5	MACE_SexAb_6	MACE_SexAb_7	MACE_SexAb_8	MACE_SexAb_9	MACE_SexAb_10	MACE_SexAb_11	MACE_SexAb_12	MACE_SexAb_13	MACE_SexAb_14	MACE_SexAb_15	MACE_SexAb_16	MACE_SexAb_17	MACE_SexAb_18	MACE_SexAb_EVER	MACE_PVA_1	MACE_PVA_2	MACE_PVA_3	MACE_PVA_4	MACE_PVA_5	MACE_PVA_6	MACE_PVA_7	MACE_PVA_8	MACE_PVA_9	MACE_PVA_10	MACE_PVA_11	MACE_PVA_12	MACE_PVA_13	MACE_PVA_14	MACE_PVA_15	MACE_PVA_16	MACE_PVA_17	MACE_PVA_18	MACE_PVA_EVER	MACE_NVEA_1	MACE_NVEA_2	MACE_NVEA_3	MACE_NVEA_4	MACE_NVEA_5	MACE_NVEA_6	MACE_NVEA_7	MACE_NVEA_8	MACE_NVEA_9	MACE_NVEA_10
RB00008	0	0	0	0	0	0	0	0	0	2	2	2	2	2	0	0	0	0	0	2	0	0	0	0	0	0	0	0	8	8	8	8	8	8	0	0	0	0	8	0	0	0	0	0	3	3	4	4	4
RB00014	0	0	0	0	0	0	0	0	0	0	0	0	0	0	0	0	0	0	0	0	0	0	0	0	0	0	0	0	0	0	0	0	0	0	0	0	3	0	3	2	2	2	2	2	2	2	2	2	2
RB00015	0	0	0	0	0	0	0	0	0	0	0	0	0	0	0	0	0	0	0	0	0	0	0	0	0	0	0	0	0	0	0	0	0	3	0	3	0	0	3	0	0	0	0	0	0	0	0	0	0
RB00021	0	0	0	0	2	2	0	0	0	0	0	2	0	0	0	0	0	0	0	4	0	0	0	3	5	8	8	8	10	8	5	3	3	3	0	0	3	3	10	2	2	2	3	3	3	3	4	6	6
RB00023	0	0	0	0	0	0	0	0	0	0	0	0	0	0	0	0	0	0	0	0	0	0	0	0	0	0	0	0	0	3	3	3	5	5	8	8	10	10	10	0	0	0	0	0	0	0	2	2	2
RB00024	0	0	0	0	0	0	0	0	0	0	0	0	0	0	0	0	0	0	0	0	0	0	0	0	0	0	0	0	0	0	0	0	0	0	0	0	0	0	0	0	0	0	0	0	0	0	2	2	2
RB00029	0	0	0	0	0	0	0	0	0	0	0	0	0	0	0	0	0	0	0	0	0	0	0	0	0	0	0	0	0	0	0	3	3	3	0	0	0	0	3	0	0	0	0	0	0	0	0	0	2
RB00035	0	0	0	0	0	0	0	0	0	0	0	0	0	0	0	0	0	0	0	0	0	0	0	0	0	0	0	0	0	0	0	0	5	5	5	8	5	5	8	0	0	0	0	0	0	0	0	0	0
RB00042	0	0	0	0	0	0	0	0	0	0	0	0	0	0	0	0	0	0	0	0	0	0	0	0	0	0	0	0	0	0	0	0	0	0	3	3	3	3	3	0	0	0	0	0	0	0	0	0	0
[truncated: 191 more columns]

## Sheet: Reference_sheet
Familial and Non-Familial Sexual Abuse (9 items)	# Items endorsed	# Latent Exposure	Scaled Score	Cutoff	0		MACE_SexAb	MACE_PVA	MACE_NVEA	MACE_PPhysM	MACE_IPV	MACE_WSibA	MACE_PeerVA	MACE_PeerPhys	MACE_EN	MACE_PN
Item	0		0		10		4	8	6	6	4	3	8	4	4	4
parent sex comment	1		2
parents_fondled	2		4	2	4
parents_had_u_touch	3		5			rev
adults_fondled	4		6
adults_have_sex	5		7
peer forced	6		9
peer sex not wanted	7		10
Parental Verbal Abuse (4 items)	# Items endorsed	# Latent Exposure	Scaled Score	Cutoff
Item	0	0	0
parents_name	1	1	3
parents_hurtful	2	2	5			ROC
parents_afraid	3	3	8	3	8
parents_threatened	4	4	10
							MACE_SexAb_EVER	4
							MACE_PVA_EVER	4.5
Parental Non-Verbal Abuse (5 items)	# Items endorsed	# Latent Exposure	Scaled Score	Cutoff			MACE_NVEA_EVER	3.53
Item	0		0				MACE_PPhysM_EVER	7.31
parents_closet	1		2				MACE_IPV_EVER	3.81
parent_diff_please	2		3			ROC	MACE_WSibA_EVER	2.063
parent_no_time	3		4				MACE_PeerVA_EVER	9
shoulder_adult	4		6	4	6		MACE_PeerPhys_EVER	3.788
financial_pressure	5		8				MACE_P_loss_EVER	3
family_secrets	6		10				MACE_EN_EVER	3.06
							MACE_PN_EVER	1.9
Parental Physical Maltreatment (6 items)	# Items endorsed	# Latent Exposure	Scaled Score	Cutoff
Item	0		0
parents_pushed	1		2
parents_hit	2		4
parents_intent_harm	3		5
parents_spanked_open	4		6	4	6
parents_buttocks	5		8			rev
parents_spank_object	6		10
Witnessing Physical Abuse between parents (5 items)	# Items endorsed	# Latent Exposure	Scaled Score	Cutoff
Item	0		0
saw_adults_push_mother	1		2
saw_adults_hit_mother	2		4	2	4	rev
saw_adults_harm_mother	3		6
saw_adults_push_father	4		8
saw_adults_hit_father	5		10
Witnessing Abuse toward sibling (5 items)	# Items endorsed	# Latent Exposure	Scaled Score	Cutoff
Item	0		0
p_pushed_sibs	1		3	1	3	ROC
p_sibs_intent_harm	2		5
p_sibs_sex_comment	3		8
p_sibs_fondle	4		10
Peer Verbal Abuse+ Ostracism (4 items)	# Items endorsed	# Latent Exposure	Scaled Score	Cutoff
Item	0		0
peer_swore_a	1		2
peer_hurtful_a	2		4
peer_rumors_a	3		6
peer_exclude_a	4		8	4	8	ROC
peer_afraid_a	5		10
Peer Physical bullying (5 items)	# Items endorsed	# Latent Exposure	Scaled Score	Cutoff
Item	0		0
peer_threat_money_a	1		2
peer_force_you_a	2		4	2	4	rev
peer_pushed_a	3		6
peer_hit_a	4		8
peer_harm_a	5		10
Emotional Neglect	# Items endorsed	# Latent Exposure	Scaled Score	Cutoff
Item	0		0
mother_unavail_neg	1		2
father_unavail_neg	2		4	2	4
parent_feel_loved	3		6			rev
parent_feel_special	4		8
family_strength	5		10
Physical Neglect	# Items endorsed	# Latent Exposure	Scaled Score	Cutoff
Item	0		0
parent_protect	1		2			ROC
parent_ER_doctor	2		4	2	4
family_not_enough_eat	3		6
family_dirty_clothes	4		8
looked out_each_other	5		10
			Familial and Non-Familial Sexual Abuse (9 items)	0	1.84064	3.57167	4.86193	6.05875	7.35546	8.67773	10
			Parental Verbal Abuse (4 items)	0	2.5	5	7.5	10
			Parental Non-Verbal Abuse (5 items)	0	1.57204	3.07318	4.30017	5.66888	7.74695	10
			Parental Physical Maltreatment (6 items)	0	1.9735	3.80611	5.07762	6.34284	8.1091	10
			Witnessing Physical Abuse between parents (5 items)	0	2.16266	4.24163	6.04359	7.99291	10
			Witnessing Abuse toward sibling (6 items)	0	2.5	5	7.5	10
			Peer Verbal Abuse+ Ostracism (4 items)	0	2.01492	3.9439	5.65182	7.76456	10
			Peer Physical bullying (5 items)	0	2.31611	4.49115	6.18181	8.05096	10
			Emotional Neglect	0	2.06605	4.06369	5.86281	7.89386	10
			Physical Neglect	0	2.16341	4.21562	5.92172	7.9115	10
