# Supplementary material for: The ‘Maltreatment and Abuse Chronology of Exposure’ (MACE) Scale for the Retrospective Assessment of Abuse and Neglect During Development
Source: PLoS One. 2015 Feb 25;10(2):e0117423. doi: 10.1371/journal.pone.0117423 (PMC4340880; doi:10.1371/journal.pone.0117423)
Supplement: S7 File — (GZ) [file pone.0117423.s016.gz]

Archive with 52 entries (49 files):
- MACEscore/DESCRIPTION
- MACEscore/NAMESPACE
- MACEscore/R
- MACEscore/R/MACEscore-internal.R
- MACEscore/R/auto_check_mace.R
- MACEscore/R/check_ER_MD.R
- MACEscore/R/check_entries.R
- MACEscore/R/check_ever_for_ages_with_exposure.R
- MACEscore/R/check_peer_date.R
- MACEscore/R/check_score_fx3.R
- MACEscore/R/compare_two_frames.R
- MACEscore/R/convert_yes_no_fx.R
- MACEscore/R/correct_missing_ever_values.R
- MACEscore/R/ever_never_fx.R
- MACEscore/R/generate_filename_fx.R
- MACEscore/R/mace.calc.R
- MACEscore/R/mace.score.R
- MACEscore/R/mace_age_fx.R
- MACEscore/R/mace_cutoff_fx.R
- MACEscore/R/mace_indices.R
- MACEscore/R/mace_irt_values.R
- MACEscore/R/mace_type_fx.R
- MACEscore/R/mace_x_indices.R
- MACEscore/R/mace_x_names.R
- MACEscore/R/maes.calc.R
- MACEscore/R/maes_fx.R
- MACEscore/R/maes_indices.R
- MACEscore/R/reverse_item_fx.R
- MACEscore/R/reverse_single_items_fx.R
- MACEscore/R/spank_yr_check.R
- MACEscore/R/summarize.R
- MACEscore/data
- MACEscore/data/mace_sample_data.RData
- MACEscore/man
- MACEscore/man/MACEscore-package.Rd
- MACEscore/man/auto_check_mace.Rd
- MACEscore/man/check_ER_MD.Rd
- MACEscore/man/check_entries.Rd
- MACEscore/man/check_ever_for_ages_with_exposure.Rd
- MACEscore/man/check_peer_date.Rd
- MACEscore/man/correct_missing_ever_values.Rd
- MACEscore/man/generate_filename_fx.Rd
- MACEscore/man/mace.calc.Rd
- MACEscore/man/mace.score.Rd
- MACEscore/man/mace_sample.Rd
- MACEscore/man/mace_sample_data.Rd
- MACEscore/man/mace_type_fx.Rd
- MACEscore/man/mace_x_sample.Rd
- MACEscore/man/maes.calc.Rd
- MACEscore/man/maes_sample.Rd
- MACEscore/man/spank_yr_check.Rd
- MACEscore/man/summarize.Rd
