# Supplementary material for: The ‘Maltreatment and Abuse Chronology of Exposure’ (MACE) Scale for the Retrospective Assessment of Abuse and Neglect During Development
Source: PLoS One. 2015 Feb 25;10(2):e0117423. doi: 10.1371/journal.pone.0117423 (PMC4340880; doi:10.1371/journal.pone.0117423)
Supplement: S7 File — (GZ) [file pone.0117423.s016.gz › MACEscore/DESCRIPTION]

Package: MACEscore
Type: Package
Title: Scoring Package for Maltreatment and Abuse Chronology of
        Exposure Scales
Version: 1.1
Date: 2014-11-17
Author: Martin H. Teicher
Maintainer: Martin H. Teicher <martin_teicher@hms.harvard.edu>
Description: Scores Maltreatment and Abuse Chronology of Exposure Scale (MACE), Maltreatment and Abuse Exposure Scale (MAES) and original developmental version of MACE (MACE-X).  Also includes routines for summarizing results and checking and correcting common entry errors.
License: GPL-2
Packaged: 2014-11-26 20:15:15 UTC; marty
