# Supplementary material for: The ‘Maltreatment and Abuse Chronology of Exposure’ (MACE) Scale for the Retrospective Assessment of Abuse and Neglect During Development
Source: PLoS One. 2015 Feb 25;10(2):e0117423. doi: 10.1371/journal.pone.0117423 (PMC4340880; doi:10.1371/journal.pone.0117423)
Supplement: S7 File — (GZ) [file pone.0117423.s016.gz › MACEscore/NAMESPACE]

export(auto_check_mace, check_entries, check_ER_MD, check_ever_for_ages_with_exposure, check_peer_date, correct_missing_ever_values, generate_filename_fx, mace.calc, mace.score, mace_type_fx, maes.calc, spank_yr_check, summarize)
