# Supplementary material for: The ‘Maltreatment and Abuse Chronology of Exposure’ (MACE) Scale for the Retrospective Assessment of Abuse and Neglect During Development
Source: PLoS One. 2015 Feb 25;10(2):e0117423. doi: 10.1371/journal.pone.0117423 (PMC4340880; doi:10.1371/journal.pone.0117423)
Supplement: S7 File — (GZ) [file pone.0117423.s016.gz › MACEscore/R/MACEscore-internal.R]

.Random.seed <-
c(403L, 10L, -2042961391L, -1122921408L, 270735390L, -1743739159L, 
-1767902181L, 2095979562L, 1978416972L, -617208561L, 157427781L, 
-1609231876L, 1859256402L, -1864357427L, -579208313L, -1043435922L, 
1404558920L, 1017296971L, 1104597417L, -796218120L, -482478042L, 
1477372225L, -353163565L, -1898557822L, -589761356L, -310662089L, 
-437596371L, 822103108L, -687664790L, -1395208747L, -1709560977L, 
1370395254L, 247186848L, -1140174237L, -1348119807L, 1913244272L, 
-1046403570L, -164188551L, 1102084619L, 1937552186L, -1895413188L, 
-59995777L, -506510635L, 1703006956L, -464878526L, 1785740189L, 
2014269975L, -698570882L, 976209208L, 585126427L, -596862087L, 
-657113656L, -410304010L, 1542476849L, 1634854499L, 36395570L, 
-628586620L, 550647239L, 1122835613L, -1059038188L, 2091186874L, 
324098821L, -415448865L, 267278694L, -1160704784L, 470595603L, 
967011761L, 55535712L, -1154390530L, -2062462583L, 371607227L, 
-189791606L, 1474600300L, 1650322159L, 873682213L, 339436508L, 
405197234L, -1745366867L, -985603993L, 1225557902L, 1958637672L, 
980966507L, 67618313L, -61986664L, -1674243130L, 1980671777L, 
-189643853L, -1100993758L, -1182393068L, -1126265449L, -699812467L, 
117167268L, -2010188150L, 1548578037L, 2044752719L, 305622102L, 
-1690243328L, 2074339907L, -2102865439L, -682445488L, -823350354L, 
562350425L, -498223253L, 514918106L, -2066544740L, -369583201L, 
1485832693L, 1343206540L, -1412407966L, 2079199549L, -1247184457L, 
554565214L, -697952360L, -25553157L, 367910553L, -840382680L, 
413400534L, 334602833L, 1079703811L, 625603730L, 671107620L, 
-1418193689L, -336115395L, -2035802700L, -1705483750L, 79538533L, 
1166809087L, -298365306L, -499722736L, 616369331L, -375126191L, 
-1416467712L, -1578069538L, 249936425L, 1747220955L, 209512170L, 
1731167372L, 127011791L, 854672261L, -1189048260L, 1582784786L, 
1123296781L, 1868641607L, 152297262L, -1922846072L, -178629749L, 
-2000731287L, 1409137976L, -1839804442L, -1285453951L, -66248941L, 
-1159714622L, -523304076L, -493367433L, 2083108973L, 1604916996L, 
2012505642L, 209636245L, -1279922129L, -1891923658L, -279140000L, 
270624675L, -1703743295L, 1998700720L, -829911090L, 215647033L, 
1531431755L, 1728913658L, -1524524548L, -451380673L, 219893525L, 
-696804308L, 1111131394L, 667528669L, -2022658857L, -1366902850L, 
1438818808L, 873764315L, 467090489L, -751563384L, 2089011510L, 
1395921777L, 1950355875L, 902253810L, -1133506492L, 825983751L, 
-894938403L, -1072350252L, -1133413638L, 1031577157L, 1711081119L, 
768203814L, 42989744L, 1604829523L, 2113453169L, 339362208L, 
593960254L, 2117336137L, -423266053L, 679768266L, 658196012L, 
2052823599L, 168071909L, -1848399972L, -1216212494L, -1393853331L, 
1507478951L, -177293362L, -1068624600L, -1286142165L, 636554569L, 
-578776488L, 1335995142L, -1637873951L, -768667021L, -631432478L, 
1595909716L, -1531613353L, 1076151117L, -1185372444L, 2093573834L, 
-1953077451L, 453528975L, 1097525910L, -191217088L, 903856899L, 
-1843678431L, -378604528L, -722152466L, -949702366L, 1374425672L, 
1339966476L, 381268572L, -794073646L, -793879040L, 1733998932L, 
86904040L, 271137018L, 413711056L, 1655979820L, 1467000052L, 
-443728494L, 148926816L, 1175334924L, -1595193120L, 70112866L, 
1488425128L, -274096052L, -223053956L, -1979667150L, 1524403824L, 
-435464380L, 181300184L, -165894278L, -805567440L, -9156676L, 
2014386772L, -1532086206L, -1493203296L, 27103932L, 1312739280L, 
-1253166750L, -1881232664L, -189412148L, 1398000124L, 244314610L, 
-779896704L, -632488460L, 1788242568L, -945723590L, -1197874864L, 
-1090371476L, -1139677804L, 1491760210L, 1877094880L, 572567756L, 
-1195754848L, -355174014L, 1498549480L, -787492116L, -1270548164L, 
1586230386L, -618676624L, -1884174812L, -787208136L, 461821210L, 
1207685328L, 1999961404L, -798736492L, -1666859134L, -1839636544L, 
-1164720580L, -510604912L, 602825762L, -1735919352L, -1401310068L, 
897409820L, 339925138L, 159058304L, 184048660L, -1140367576L, 
2015069754L, -438603312L, 759460204L, 771454900L, -1845330414L, 
-253893664L, 1179887052L, -1837005600L, 754356258L, 1166784296L, 
-1022216692L, -100101316L, -359468046L, 503966448L, -279664060L, 
344843864L, -570984646L, -2052107280L, -904337732L, -1860803308L, 
961704130L, -1753752480L, -1780549252L, -1332537392L, -2098751198L, 
11021992L, -1582711924L, -1798447940L, -1990033614L, -1921957312L, 
-817126220L, 1549501512L, 1962351034L, -367100400L, -888174356L, 
-465397420L, -1800382702L, -819399264L, -349758772L, 1332368992L, 
1167966146L, 1420485416L, 1116466604L, -1046712004L, 698982258L, 
-422805200L, 336351012L, 76653880L, -875816230L, 2030782352L, 
-942861572L, -436727916L, 327518274L, 900824320L, -300749764L, 
-141071024L, -635823966L, 72038216L, -1706739956L, -416527652L, 
856257362L, -1034472832L, 520476756L, -471733272L, 1025881850L, 
1398221136L, 1740309292L, -562477196L, 638968722L, -933841312L, 
-1902727284L, 379032416L, -809678878L, -1315520600L, -1016750900L, 
504729084L, -336385102L, 808831472L, -1751242300L, 1850040664L, 
1308935546L, -58723920L, 858673084L, -1257009068L, -1172724798L, 
85722144L, -1348625220L, -377906608L, -619216926L, -74312088L, 
-1613882804L, -1790091012L, 1924116466L, -1091920640L, -1793296524L, 
153886728L, 1770333626L, 126516688L, 1888404460L, -165281900L, 
-435078190L, 1901606752L, 1546954060L, -1846620896L, 1470432130L, 
239614696L, 1064772844L, -2094257604L, 378342258L, -811341200L, 
-1921107932L, -1058011336L, -2008453990L, 1708323536L, -918470468L, 
-525461868L, 1247487618L, -2096669504L, 686747964L, -1609322352L, 
1642670626L, -130521592L, 969195788L, -458452324L, -769085934L, 
-53793408L, 268705300L, -297839064L, 1963713850L, 1216563152L, 
-1528720788L, 572434228L, 1714496146L, 1057274208L, -2006855348L, 
365096928L, 595337122L, 1062287272L, 1203325836L, 414475964L, 
-658306190L, 1443084528L, 414275652L, 1973787992L, 965104698L, 
537609072L, 2097857596L, 1769679636L, 957041090L, -7536416L, 
-2005534852L, -2118951216L, -1902803294L, 2088617000L, -1936873204L, 
554361095L, 237335377L, -644025642L, 270740404L, 1948636101L, 
-908442865L, -623509112L, 2131236006L, -1859460013L, 448193973L, 
-1489827054L, 989788384L, 759516489L, 1241386875L, -252978612L, 
-375364646L, -1330058801L, 240172953L, 890656686L, -47457092L, 
425547053L, 962660055L, 2019430176L, 1494091902L, 382807627L, 
-818740147L, 1329220218L, 1514676920L, 2145654881L, -1487345133L, 
-656474060L, 1867365954L, 999217751L, -1680234079L, 1168910950L, 
518552164L, -1400714859L, -979639617L, 1829780056L, 1908305526L, 
316879491L, -1281390907L, 686978018L, -1561579952L, -1044653191L, 
1108390059L, -433760228L, -242354358L, 1993477951L, 1243107721L, 
1588384158L, -1492596660L, -998964707L, -278810713L, 1460290256L, 
-1153018770L, -767718629L, 904774781L, -514581910L, -1427264760L, 
889119665L, -495950813L, 1198066980L, -1012069934L, -190932441L, 
-1716173711L, 868801206L, 1198769748L, -198350107L, 1009985263L, 
-1756007896L, -1131276666L, -1260068685L, -428542443L, -1854572430L, 
1519477952L, 493402409L, -1811349605L, -221374356L, -854897542L, 
-485337681L, 388633785L, 1582685902L, -1456989156L, 1961721741L, 
456776183L, 996879616L, 237505374L, 1947327531L, -1538583763L, 
685801370L, -1971671720L, -456228671L, -1515683981L, 2007418004L, 
-317230814L, 417173559L, 1550885121L, 285119494L, -1707953596L, 
2051849077L, -1539383585L, 1779460664L, 1455579670L, -642673117L, 
-247741979L, 1978142722L, -1543656848L, 291512345L, -323306997L, 
198168828L, 916081962L, -1385720993L, 970187497L, -885167618L, 
-1005275668L, -705362627L, -1277989625L, -1195307792L, 1266094222L, 
980118203L, 995017373L, 1086297674L, -1256792984L, -1988971439L, 
254271299L, 1144654404L, -597423886L, 815871175L, 651120273L, 
458428438L, -1831445900L, -1765925627L, -2144496817L, -1640530616L, 
-1937755930L, -1599658477L, 354564469L, -754483886L, -930058848L, 
-1515889527L, -2053067589L, 534101772L, 1250186906L, 342412303L, 
-1278556071L, 343500014L, 1222991740L, 519212013L, 967636119L, 
2075000672L, 621131582L, -1288132597L, -1220931443L, -561739334L, 
-1444403208L, 1451279265L, 1527135571L, 1607005300L, -1789975038L, 
967391383L, -1471124895L, 1775526566L, -81270108L, -184000683L, 
-2013289473L, 86090392L, 842336182L, -1318392765L, -1650476025L
)
