# Supplementary material for: The ‘Maltreatment and Abuse Chronology of Exposure’ (MACE) Scale for the Retrospective Assessment of Abuse and Neglect During Development
Source: PLoS One. 2015 Feb 25;10(2):e0117423. doi: 10.1371/journal.pone.0117423 (PMC4340880; doi:10.1371/journal.pone.0117423)
Supplement: S7 File — (GZ) [file pone.0117423.s016.gz › MACEscore/R/auto_check_mace.R]

auto_check_mace <-
function(fp_data, start.col, auto_fix_pos_age_o_ever=TRUE, auto_fix_missing_ever=TRUE, 
	auto_fix_pos_ever_0_yrs=NA, auto_fix_peer_data=TRUE, auto_fix_spank=TRUE, auto_fix_ER=FALSE) {
	# note auto_fix_pos_ever_0_yrs can either be FALSE, TRUE or NA - F does nothing, T changes pos yr to zero, NA changes zero years to NA
	type <- mace_type_fx(fp_data,start.col)
	if(type=="mace" | type=="mace-x") {
		### Check for situation with positive ages but zero in ever (or childhood) column
		qb<-check_ever_for_ages_with_exposure(fp_data,start.col)
		if(auto_fix_pos_age_o_ever) {
			fp_data<-qb$dframe
			start.col<-3
		}

		### Check for missing ever values and correct based on ages of exposure
		cat("\n")
		qb<-correct_missing_ever_values(fp_data,start.col,verbose=TRUE)
				if(auto_fix_missing_ever) {
			fp_data<-qb$dframe
			start.col<-3
		}
		cat("\n")
		### Check for potential errors - positive ever but all years 0 or all years NA
		qb<-check_entries(fp_data,start.col)
		if(max(qb$sub.check.scores)==0) {
			cat("\n")
			print("No positive Ever / zero or NA individual year discrepancies")
		} else {
			cat("\n")
			cat("Ever / individual year discrepancies \n")
			cat(qb$pos.ever.zero.years)
			cat("\n")
			cat(qb$pos.ever.na.years)
			cat("\n")
			if(is.na(auto_fix_pos_ever_0_yrs)) {
				fp_data<-qb$mace_frame3
				start.col<-3
			} else if(auto_fix_pos_ever_0_yrs) {
				fp_data<-qb$mace_frame2
				start.col<-3
			}
		}

		mace_frame<-data.frame(fp_data[,1:2],fp_data[,c(start.col:ncol(fp_data))])

		### If mace-x correct peer exposure if peer year negative but date year positive
		cat("\n")
		mace_frame2 <- check_peer_date(mace_frame,start.col=3,verbose=TRUE)
		if(auto_fix_peer_data) {
			mace_frame<-mace_frame2
			start.col<-3
		}

		
		### Correct if spank year negative but spank_bare or spank_object are positive
		cat("\n")
		mace_frame2<-spank_yr_check(mace_frame,start.col=3,verbose=TRUE)
		if(auto_fix_spank) {
			mace_frame<-mace_frame2
			start.col<-3
		}

		### Correct possible misunderstanding of ER_MD question
		cat("\n")
		mace_frame2<-check_ER_MD(mace_frame,start.col=3,verbose=TRUE)
		if(auto_fix_ER) {mace_frame<-mace_frame2}

	}
	return(mace_frame)
}
