# Supplementary material for: The ‘Maltreatment and Abuse Chronology of Exposure’ (MACE) Scale for the Retrospective Assessment of Abuse and Neglect During Development
Source: PLoS One. 2015 Feb 25;10(2):e0117423. doi: 10.1371/journal.pone.0117423 (PMC4340880; doi:10.1371/journal.pone.0117423)
Supplement: S7 File — (GZ) [file pone.0117423.s016.gz › MACEscore/R/check_ER_MD.R]

check_ER_MD <-
function(mace_frame,start.col,verbose=TRUE) {
	type <- mace_type_fx(mace_frame,start.col)
	if(type=="mace-x") {a<- mace_x_indices()}
	if(type=="mace")   {a<-mace_indices()}
	ever_hold<-eh2<-data.frame(mace_frame[,1:2],mace_frame[,c(start.col:ncol(mace_frame))])
	if(type=="mace" | type=="mace-x") {  #  add feature for MAES
		lo<-ever_hold[, a$look_out]
		p <-ever_hold[, a$protect]
		e <-ever_hold[, a$er_md]
		lop<-lo & p
		lop<-apply(lop,1:2,as.integer)
		e<- e | lop
		e2<-as.integer(e)
		dim(e2)<-dim(e)
		ever_hold[, a$er_md] <- e2
		e<-apply(e2,1,function(x) max(c(x,-1),na.rm=T))
		e[e== -1]<-NA
		er_childhood_indx<-max(a$er_md,na.rm=T)+1
		ever_hold[, er_childhood_indx]<- e
	}
	changes<-sum((ever_hold!=eh2),na.rm=T)
	if(verbose) {cat(paste("Number of possible ER_MD misunderstandings = ",changes,sep=""),"\n")}
	if(changes>0 & verbose) {compare_two_frames(ever_hold,eh2)}
	return(ever_hold)
}
