# Supplementary material for: The ‘Maltreatment and Abuse Chronology of Exposure’ (MACE) Scale for the Retrospective Assessment of Abuse and Neglect During Development
Source: PLoS One. 2015 Feb 25;10(2):e0117423. doi: 10.1371/journal.pone.0117423 (PMC4340880; doi:10.1371/journal.pone.0117423)
Supplement: S7 File — (GZ) [file pone.0117423.s016.gz › MACEscore/R/check_entries.R]

check_entries <-
function(mace_frame,start.col=3) {
	type <- mace_type_fx(mace_frame,start.col)
	if(type=="mace") {
		a <- mace_indices()
	} else if(type=="mace-x") {
		a <- mace_x_indices()
	} else {
		print("Error: requires mace_frame with 988 or 1728 columns")
		stop
	}
	mace_frame2<-mace_frame3<-mace_frame
	ever_hold<-data.frame(mace_frame[,1:2],mace_frame[,c(start.col:ncol(mace_frame))])
	cc<-check_score_fx3(ever_hold,a$ever_indx)
	#print(cc$sub.check.scores)
	#print(cc$sub.check.array)
	pos.ever.na.years<-pos.ever.zero.years<-NA
	z1<-z2<-NULL
	if(max(cc$sub.check.scores,na.rm=T) > 0) {
		zzhold <- seq(1:nrow(ever_hold))[cc$sub.check.scores>0]
		zzhold2 <- cc$sub.check.array[zzhold,]
		if(length(zzhold2)>=52 & is.null(dim(zzhold2))){dim(zzhold2)<-c(1,52)}
		nnn<-names(ever_hold)[a$ever_indx]
		for(i in 1:nrow(zzhold2)) {
			q1<-nnn[zzhold2[i,]==2]
			q1n<-seq(1,ncol(zzhold2))[zzhold2[i,]==2]
			q2<-nnn[zzhold2[i,]== -1]
			if(length(q1)>0) {
				zzz1<-paste(ever_hold[zzhold[i],1]," pos ever zero years: ",sep=" ")
				zzz2<-q1[1]
				mace_frame2[zzhold[i],(a$ever_indx[q1n])]<-0   # create alternative frame with ever years revised
				ii <- a$ever_indx[q1n]
				for(k in ii){
					mace_frame3[zzhold[i],c((k-18) : (k-1))]<-NA   # create alternative frame with years revised to NA
				}
				#print(paste(zzhold[i],a$ever_indx[q1n],sep=": "))
				addtl<-length(q1) - 1
				j<-1
				while(addtl > 0) {
					j<-j + 1
					zzz2<-paste(zzz2,q1[j],sep=", ")
					addtl<-addtl - 1
				}
				zzz<-paste(zzz1,zzz2,sep=" ")
				z1<-c(z1,zzz)
				#print(zzz)
			}
			if(length(q2)>0) {
				zzz1<-paste(ever_hold[zzhold[i],1]," pos ever NA years: ",sep=" ")
				zzz2<-q2[1]
				addtl<-length(q2) - 1
				j <- 1
				while(addtl > 0) {
					j <- j + 1
					zzz2<-paste(zzz2,q2[j],sep=", ")
					addtl<-addtl - 1
				}
				zzz<-paste(zzz1,zzz2,sep=" ")
				z2<-c(z2,zzz)
				#print(zzz)
			}
		}
	}
	list(sub.check.scores=cc$sub.check.scores,pos.ever.zero.years=z1,pos.ever.na.years=z2,mace_frame2=mace_frame2, mace_frame3=mace_frame3)
}
