# Supplementary material for: The ‘Maltreatment and Abuse Chronology of Exposure’ (MACE) Scale for the Retrospective Assessment of Abuse and Neglect During Development
Source: PLoS One. 2015 Feb 25;10(2):e0117423. doi: 10.1371/journal.pone.0117423 (PMC4340880; doi:10.1371/journal.pone.0117423)
Supplement: S7 File — (GZ) [file pone.0117423.s016.gz › MACEscore/R/check_ever_for_ages_with_exposure.R]

check_ever_for_ages_with_exposure <-
function(mace_frame,start.col=3) {
	type <- mace_type_fx(mace_frame,start.col)
	if(type=="mace") {
		a <- mace_indices()
	} else if(type=="mace-x") {
		a <- mace_x_indices()
	} else {
		hold<-"Error: requires mace_frame with 988 or 1728 columns"
		stop(hold)
	}
	dframe<-hframe<-data.frame(mace_frame[,1:2],mace_frame[,c(start.col:ncol(mace_frame))])
	hold<-0
	for(i in a$ever_indx) {
		q<-dframe[,c(i-18):(i-1)]
		check<-apply(q,1,function(x) max(c(x,-1),na.rm=T))
		check<-check==1
		h_na<-is.na(dframe[,i])
		h_na2 <- h_na & check
		dframe[h_na2,i]<-1
		for(j in 1:length(h_na2)) {h_na2[j]<-as.integer(h_na2[j])}
		hold<-hold + sum(h_na2,na.rm=T)
		h_0 <- dframe[,i]==0
		h_02 <- h_0 & check
		dframe[h_02,i]<-1
		for(j in 1:length(h_02)) {h_02[j]<-as.integer(h_02[j])}
		hold<-hold + sum(h_02,na.rm=T)
	}
	cat(paste("Number of negative Ever items with positive exposure years = ",hold,sep=""),"\n")
	if(hold>0) {
		cat("List of discrepancies \n")
		compare_two_frames(hframe,dframe)
	}
	list(items.corrected = hold, dframe = dframe)
}
