# Supplementary material for: The ‘Maltreatment and Abuse Chronology of Exposure’ (MACE) Scale for the Retrospective Assessment of Abuse and Neglect During Development
Source: PLoS One. 2015 Feb 25;10(2):e0117423. doi: 10.1371/journal.pone.0117423 (PMC4340880; doi:10.1371/journal.pone.0117423)
Supplement: S7 File — (GZ) [file pone.0117423.s016.gz › MACEscore/R/check_peer_date.R]

check_peer_date <-
function(mace_frame,start.col,verbose=TRUE) {
	type <- mace_type_fx(mace_frame,start.col)
	if(type=="mace-x") {
		mace_frame<-mf2<-data.frame(mace_frame[,1:2],mace_frame[,c(start.col:ncol(mace_frame))])
		a<- mace_x_indices()
		peer_indx<-c(a$peer_emot_indx, a$peer_phys_indx)
		date_indx<-c(a$date_emot_indx, a$date_phys_indx)
		for(j in 1:length(peer_indx)) {
			k<-peer_indx[j]
			k2<-date_indx[j]
			peer_hold<-mace_frame[,c((k-18):(k-1))]
			date_hold<-mace_frame[,c((k2 - 18):(k2 - 1))]
			date_hold[is.na(date_hold)]<-0
			nnn<-is.na(peer_hold)
			peer_hold<-peer_hold | date_hold
			for(i in 1:nrow(mace_frame)) {
				peer_hold[i,]<-as.integer(peer_hold[i,])
			}
			mace_frame[,c((k-18):(k-1))]<-peer_hold
			nnn<-apply(peer_hold,1,function(x) max(c(x,-1),na.rm=T))
			nnn[nnn==-1]<-NA
			mace_frame[,k]<-nnn
		}
	}
	changes<-sum((mace_frame!=mf2),na.rm=T)
	if(verbose) {cat(paste("Number of peer / date discrepancies = ",changes,sep=""),"\n")}
	if(changes>0) {
		if(verbose) {compare_two_frames(mace_frame,mf2)}
	}
	return(mace_frame)
}
