# Supplementary material for: The ‘Maltreatment and Abuse Chronology of Exposure’ (MACE) Scale for the Retrospective Assessment of Abuse and Neglect During Development
Source: PLoS One. 2015 Feb 25;10(2):e0117423. doi: 10.1371/journal.pone.0117423 (PMC4340880; doi:10.1371/journal.pone.0117423)
Supplement: S7 File — (GZ) [file pone.0117423.s016.gz › MACEscore/R/check_score_fx3.R]

check_score_fx3 <-
function(dframe,ind) {
	subj_check_scores<-rep(0,nrow(dframe))
	subj_check_array<-matrix(0,nrow=nrow(dframe), ncol=length(ind))
	cnt<-0
	for(i in ind) {
		cnt<-cnt + 1
		q<-dframe[,c(i-18):(i-1)]
		nnn<-is.na(dframe[,i])
		check<-apply(q,1,function(x) max(c(x,-1),na.rm=T))
		aaa<- check!=dframe[,i]
		aaa<-as.integer(aaa)
		aaa[nnn]<-0			
		subj_check_scores<-subj_check_scores+aaa
		check[check==0] <- 2
		aaa <- aaa * check
		subj_check_array[,cnt]<-aaa
	}
	list(sub.check.scores = subj_check_scores,
	sub.check.array = subj_check_array)
}
