# Supplementary material for: The ‘Maltreatment and Abuse Chronology of Exposure’ (MACE) Scale for the Retrospective Assessment of Abuse and Neglect During Development
Source: PLoS One. 2015 Feb 25;10(2):e0117423. doi: 10.1371/journal.pone.0117423 (PMC4340880; doi:10.1371/journal.pone.0117423)
Supplement: S7 File — (GZ) [file pone.0117423.s016.gz › MACEscore/R/compare_two_frames.R]

compare_two_frames <-
function(frame1,frame2) {
	dim1<-dim(frame1)
	dim2<-dim(frame2)
	frame1[is.na(frame1)]<-2
	frame2[is.na(frame2)]<-2
	if(sum(dim1-dim2)!=0) {
		hold<-"Frames need to have same dimensions"
		stop(hold)
	}
	changes<-frame2!=frame1
	subj_count<-apply(changes,1,sum,na.rm=T)
	subj<-seq(1:nrow(changes))[subj_count>0]
	for(i in subj) {
		ss<-seq(1:ncol(changes))[changes[i,]]
		ss<-na.omit(ss)
		hold<-paste("Subj ",i, " ",frame1[i,1],sep="")
		hold2 <- names(frame1)[ss]
		cat(hold,"\n")
		cat(hold2)
		cat("\n")
	}
}
