# Supplementary material for: The ‘Maltreatment and Abuse Chronology of Exposure’ (MACE) Scale for the Retrospective Assessment of Abuse and Neglect During Development
Source: PLoS One. 2015 Feb 25;10(2):e0117423. doi: 10.1371/journal.pone.0117423 (PMC4340880; doi:10.1371/journal.pone.0117423)
Supplement: S7 File — (GZ) [file pone.0117423.s016.gz › MACEscore/R/convert_yes_no_fx.R]

convert_yes_no_fx <-
function(dframe,indx) {
	yy<-dframe[, indx]=="Yes"
	yy2<-dframe[, indx]==1
	yy<-as.integer(yy)
	yy2<-as.integer(yy2)
	yy3<-as.integer(yy|yy2)
	dim(yy3)<-c(nrow(dframe),length(indx))
	return(yy3)
}
