# Supplementary material for: The ‘Maltreatment and Abuse Chronology of Exposure’ (MACE) Scale for the Retrospective Assessment of Abuse and Neglect During Development
Source: PLoS One. 2015 Feb 25;10(2):e0117423. doi: 10.1371/journal.pone.0117423 (PMC4340880; doi:10.1371/journal.pone.0117423)
Supplement: S7 File — (GZ) [file pone.0117423.s016.gz › MACEscore/R/correct_missing_ever_values.R]

correct_missing_ever_values <-
function(mace_frame,start.col=3,verbose=FALSE) {
	type <- mace_type_fx(mace_frame,start.col)
	if(type=="mace") {
		a <- mace_indices()
	} else if(type=="mace-x") {
		a <- mace_x_indices()
	} else {
		hold<-"Error: requires mace_frame with 988 or 1728 columns"
		stop(hold)
	}
	dframe<-data.frame(mace_frame[,1:2],mace_frame[,c(start.col:ncol(mace_frame))])
	hold<-0
	if(verbose) {cat("Missing Ever item check \n")}
	for(i in a$ever_indx) {												# go through all used ever items - including all subjects
		q<-dframe[,c(i-18):(i-1)]										# assign to q all ages for each ever item
		check<-apply(q,1,function(x) max(c(x,-1),na.rm=T))				# determine max value (-1 if all NA)	
		check_1 <- check==1												# set check_1 to true if at least 1 age positive calculated simultaneously across all subjects
		check_0 <- check==0												# set check_0 to true if no ages are positive and at least 1 age is 0
		h_na<-is.na(dframe[,i])											# set h_na to true if ever item is NA calculated simultaneously across all subjects
		h_na2 <- h_na & check_1											# 'and' h_na and check_1 to equal 1 if both ever is NA and at least 1 age positive calculated simultaneously across all subjects
		if(verbose & max(h_na2,na.rm=T)>0)  {
			cat("Ever = NA but at least 1 age is 1 \n")
			cat(names(dframe)[i], "\n")
			qq<-na.omit(seq(1,length(h_na2))[h_na2])
			nms<-dframe[qq,1]
			cat(paste(qq, nms,sep = "-"),"\n")
		}
		h_na3 <- h_na & check_0											# 'and' h_na and check_0 to equal 1 if ever is NA and no ages are positive - but not all missing
		if(verbose & max(h_na3,na.rm=T)>0)  {
			cat("Ever = NA but at least one age is 0 \n")
			cat(names(dframe)[i], "\n")
			qq<-na.omit(seq(1,length(h_na3))[h_na3])
			nms<-dframe[qq,1]
			cat(paste("Row ",qq, "  Subj ", nms,sep = ""))
			cat("\n")
		}
		dframe[h_na2,i]<-1												# for each subject in which h_na2 is true set ever value to 1 (yes)
		dframe[h_na3,i]<-0												# for each subject in which h_na3 is true set ever value to 0 (no)
		for(j in 1:length(h_na2)) {h_na2[j]<-as.integer(h_na2[j])}		# set all the true values in h_na2 to 1
		for(j in 1:length(h_na3)) {h_na3[j]<-as.integer(h_na3[j])}
		hold<-hold + sum(h_na2,na.rm=T)	+ sum(h_na3, na.rm=T)			# calculate all changed NA ever values across subjects - and add to those for other ever items
		h_0 <- dframe[,i]==0											# create vector of trues for all ever items set to zero across subjects
		h_02 <- h_0 & check												# 'and' h_0 vector with check vector indicating at least 1 positive item per subject
		h_02<-na.omit(seq(1:length(h_02))[h_02])
		if(length(h_02)>0) {
			dframe[h_02,i]<-1											# change zero ever items to 1 for all subjects that have positive check array
			hold<-hold + length(h_02)									# sum these with hold to keep runnning tally of all ever's changed
			if(verbose) {cat("EVER is 0 but at least one age is positive, or all ages are NA \n") }
			if(verbose) {cat(names(mace_frame)[i], "\n")}
			qq<-na.omit(seq(1,length(h_02))[h_02])
			#zz<-mace_frame[h_02,1]
			zz<-mace_frame[qq,1]
			if(verbose) {(cat(zz, "\n"))}
		}														
	}
	cat(paste("Number of Missing Ever items identified = ",hold,sep=""))
	if(start.col>1) {
		mace_frame<-data.frame(mace_frame[,1:(start.col -1)],dframe[,start.col:ncol(dframe)])
	} else {
		mace_frame<-dframe[,3:ncol(dframe)]
	}
	list(items.corrected = hold, dframe = mace_frame)
}
