# Supplementary material for: The ‘Maltreatment and Abuse Chronology of Exposure’ (MACE) Scale for the Retrospective Assessment of Abuse and Neglect During Development
Source: PLoS One. 2015 Feb 25;10(2):e0117423. doi: 10.1371/journal.pone.0117423 (PMC4340880; doi:10.1371/journal.pone.0117423)
Supplement: S7 File — (GZ) [file pone.0117423.s016.gz › MACEscore/R/ever_never_fx.R]

ever_never_fx <-
function(dframe,yell_indx) {
	q<-dframe[,c(yell_indx-18):(yell_indx-1)]
	check<-apply(q,1,function(x) max(c(x,-1),na.rm=T))
	check<-check==1
	h_1 <- dframe[,yell_indx]==1
	hh<-check==h_1
	list(q = q, check = check, h_1 = h_1, hh = hh)
}
