# Supplementary material for: The ‘Maltreatment and Abuse Chronology of Exposure’ (MACE) Scale for the Retrospective Assessment of Abuse and Neglect During Development
Source: PLoS One. 2015 Feb 25;10(2):e0117423. doi: 10.1371/journal.pone.0117423 (PMC4340880; doi:10.1371/journal.pone.0117423)
Supplement: S7 File — (GZ) [file pone.0117423.s016.gz › MACEscore/R/generate_filename_fx.R]

generate_filename_fx <-
function(pathe,prefix=NULL,xstring,suffix=".csv") {
	d<-as.Date(Sys.time())
	t<-format(Sys.time(), "%X")
	t<-unlist(strsplit(t,":"))
	t<-paste(t[1],"h",t[2],"m",sep="")
	if(is.null(prefix)) {
		fname<-paste(pathe,xstring,"_",d,"_",t,suffix,sep="")
	} else {
		fname<-paste(pathe,prefix,"_",xstring,"_",d,"_",t,suffix,sep="")
	}
	return(fname)
}
