# Supplementary material for: The ‘Maltreatment and Abuse Chronology of Exposure’ (MACE) Scale for the Retrospective Assessment of Abuse and Neglect During Development
Source: PLoS One. 2015 Feb 25;10(2):e0117423. doi: 10.1371/journal.pone.0117423 (PMC4340880; doi:10.1371/journal.pone.0117423)
Supplement: S7 File — (GZ) [file pone.0117423.s016.gz › MACEscore/R/mace.calc.R]

mace.calc <-
function(mace_frame,start.col,type="mace") {
	x<-mace_irt_values()
	cutoffs<-c(2,3,4,4,2,1,4,2,2,2)						# minimum number of items that must be positive to score 1 for that type of abuse
	min_acceptable<-c(5,3,4,4,3,2,4,4,4,4)  			# minimum number of items that need to be scored for each type of abuse not to generate NA
	min_acc_intrafam <- 5								# minimum number of MAES intrafamilial categories with valid results needed to provide intrafamilial scores
	min_acc_total <- 8									# minimum number of MAES categories with valid results needed to provide total scores

	if(type=="mace-x") {
		a<-mace_x_indices()	
		names(mace_frame)[c(start.col:ncol(mace_frame))]<-mace_x_names()
		ever_hold<-data.frame(mace_frame[,1:2],mace_frame[,c(start.col:ncol(mace_frame))])
		helpless_indx<-grep("Helpless", names(ever_hold))
		terrified_indx<-grep("Terrified", names(ever_hold))
	}
	
	 if(type=="mace") {
	 	a<-mace_indices()	
		ever_hold<-data.frame(mace_frame[,1:2],mace_frame[,c(start.col:ncol(mace_frame))])
	}
	
	#################### Calculate results  ######################################		
	# calculate sexual abuse scores
	sex_ab_hold<-mace_age_fx(ever_hold,a$sex_ab_indx,cutoffs[1],x$sex_ab_scoring,min_acceptable[1])
	sex_ab_mace<-sex_ab_hold[,19]
	sex_ab_sum<-sex_ab_hold[,38]
	final_out<-sex_ab_hold
	sex_ab_fam<-apply(ever_hold[,a$sex_ab_indx[1:3]],1,sum,na.rm=T)
	sex_ab_fam[sex_ab_fam>1]<-1
	sex_ab_fam<-as.integer(sex_ab_mace & sex_ab_fam)

	# calculate parental verbal abuse scores
	pva_hold<-mace_age_fx(ever_hold,a$pva_indx,cutoffs[2],x$pva_scoring,min_acceptable[2])
	pva_mace<-pva_hold[,19]
	pva_sum<-pva_hold[,38]
	final_out<-cbind(final_out,pva_hold)

	# calculate parental non-verbal emotional abuse scores
	nvea_hold<-mace_age_fx(ever_hold,a$nvea_indx,cutoffs[3],x$nvea_scoring,min_acceptable[3])
	nvea_mace<-nvea_hold[,19]
	nvea_sum<-nvea_hold[,38]
	final_out<-cbind(final_out,nvea_hold)
	
	# calculate parental physical maltreatment scores
	phys_ab_hold<-mace_age_fx(ever_hold,a$phys_ab_indx,cutoffs[4],x$phys_ab_scoring,min_acceptable[4])
	phys_ab_mace<-phys_ab_hold[,19]
	phys_ab_sum<-phys_ab_hold[,38]
	final_out<-cbind(final_out,phys_ab_hold)

	# calculate witnessing interparental violence scores
	wipv_hold<-mace_age_fx(ever_hold,a$wipv_indx,cutoffs[5],x$wipv_scoring,min_acceptable[5])
	wipv_mace<-wipv_hold[,19]
	wipv_sum<-wipv_hold[,38]
	final_out<-cbind(final_out,wipv_hold)

	# calculate witnessing sibling abuse scores
	viol_sib_hold<-mace_age_fx(ever_hold,a$viol_sib_indx,cutoffs[6],x$viol_sib_scoring,min_acceptable[6])
	viol_sib_mace<-viol_sib_hold[,19]
	viol_sib_sum<-viol_sib_hold[,38]
	final_out<-cbind(final_out,viol_sib_hold)
	
	# calculate peer emotional abuse scores
	peer_emot_hold<-mace_age_fx(ever_hold,a$peer_emot_indx,cutoffs[7],x$peer_emot_scoring,min_acceptable[7])
	peer_emot_mace<-peer_emot_hold[,19]
	peer_emot_sum<-peer_emot_hold[,38]
	final_out<-cbind(final_out,peer_emot_hold)

	# calculate peer physical abuse scores
	peer_phys_hold<-mace_age_fx(ever_hold,a$peer_phys_indx,cutoffs[8],x$peer_phys_scoring,min_acceptable[8])
	peer_phys_mace<-peer_phys_hold[,19]
	peer_phys_sum<-peer_phys_hold[,38]
	final_out<-cbind(final_out,peer_phys_hold)

	# calculate emotional neglect scores - with reversed items
	ever_hold2<-reverse_item_fx(ever_hold,a$em_negl_rev)
	emot_negl_hold<-mace_age_fx(ever_hold2,a$emot_negl_indx,cutoffs[9],x$emot_negl_scoring,min_acceptable[9])
	emot_negl_mace<-emot_negl_hold[,19]
	emot_negl_sum<-emot_negl_hold[,38]
	final_out<-cbind(final_out,emot_negl_hold)

	# calculate physical neglect scores - with reversed items
	ever_hold2<-reverse_item_fx(ever_hold2,a$phys_negl_rev)
	phys_negl_hold<-mace_age_fx(ever_hold2,a$phys_negl_indx,cutoffs[10],x$phys_negl_scoring,min_acceptable[10])
	phys_negl_mace<-phys_negl_hold[,19]
	phys_negl_sum<-phys_negl_hold[,38]
	final_out<-cbind(final_out,phys_negl_hold)

	# calculate intrafamilial mace score
	intrafam_frame<-data.frame(sex_ab_fam,pva_mace,nvea_mace,phys_ab_mace,wipv_mace,viol_sib_mace,emot_negl_mace,phys_negl_mace)
	intrafam_mace<-apply(intrafam_frame,1,sum,na.rm=T)
	intrafam_count<-apply(intrafam_frame,1,function(x) sum(!is.na(x)))
	intrafam_mace[intrafam_count<min_acc_intrafam]<-NA

	if(type=="mace-x"){
		# calculate helpless / terrified scores
		xx<-convert_yes_no_fx(ever_hold, helpless_indx)
		yy<-convert_yes_no_fx(ever_hold, terrified_indx)
		helpless <-apply(xx,1,sum,na.rm=T)
		terrified<-apply(yy,1,sum,na.rm=T)
		qq<-apply(xx,1,function(x) sum(!is.na(x)))
		helpless[qq<30]<-NA
		qq<-apply(yy,1,function(x) sum(!is.na(x)))
		terrified[qq<30]<-NA
		mace_h_t<-helpless + terrified
	}

	final_mace<-final_out[,c(1:19,39:57,77:95,115:133,153:171,191:209,229:247,267:285,305:323,343:361)]
	final_sum<-final_out[,-c(1:19,39:57,77:95,115:133,153:171,191:209,229:247,267:285,305:323,343:361)]

	out1<-final_sum

	q<-c(1,20,39,58,77,96,115,134,153,172)
	mace_multi_age<-mace_sum_age<-NULL
	# provide MACE_SUM and MACE_MULTI for all years - provided valid categories >= min_acc_total
	for(i in 0:17) {
		k<-q+i
		hold<-final_mace[,k]
		lnt<-apply(hold,1,function(x) sum(!is.na(x)))
		mace_age<-apply(hold,1,sum,na.rm=T)
		mace_age[lnt<min_acc_total]<-NA
		mace_multi_age<-cbind(mace_multi_age,mace_age)
		hold<-final_sum[,k]
		mace_age<-apply(hold,1,sum,na.rm=T)
		mace_age[lnt<min_acc_total]<-NA
		mace_sum_age<-cbind(mace_sum_age,mace_age)
	}
	k<-q+18
	hold<-final_mace[,k]
	mace_multi_ever<-apply(hold,1,sum,na.rm=T)
	lnt<-apply(hold,1,function(x) sum(!is.na(x)))
	mace_multi_ever[lnt<min_acc_total]<-NA
	hold<-final_sum[,k]
	mace_sum_ever<-apply(hold,1,sum,na.rm=T)
	mace_sum_ever[lnt<min_acc_total]<-NA
	type_ever<-data.frame(sex_ab_sum,pva_sum,nvea_sum,phys_ab_sum,wipv_sum,viol_sib_sum,peer_emot_sum,peer_phys_sum,emot_negl_sum,phys_negl_sum)

	final_frame<-data.frame(ever_hold[,1],out1,mace_multi_age,mace_sum_age,mace_multi_ever,mace_sum_ever,type_ever,intrafam_mace)
	if(type=="mace-x") {final_frame<-data.frame(final_frame,helpless,terrified,mace_h_t)}
	
	label_1<-c("subj","MACE_SexAb_1","MACE_SexAb_2","MACE_SexAb_3","MACE_SexAb_4","MACE_SexAb_5","MACE_SexAb_6","MACE_SexAb_7","MACE_SexAb_8","MACE_SexAb_9","MACE_SexAb_10","MACE_SexAb_11","MACE_SexAb_12","MACE_SexAb_13","MACE_SexAb_14","MACE_SexAb_15","MACE_SexAb_16","MACE_SexAb_17","MACE_SexAb_18","MACE_SexAb_EVER","MACE_PVA_1","MACE_PVA_2","MACE_PVA_3","MACE_PVA_4","MACE_PVA_5","MACE_PVA_6","MACE_PVA_7","MACE_PVA_8","MACE_PVA_9","MACE_PVA_10","MACE_PVA_11","MACE_PVA_12","MACE_PVA_13","MACE_PVA_14","MACE_PVA_15","MACE_PVA_16","MACE_PVA_17","MACE_PVA_18","MACE_PVA_EVER","MACE_NVEA_1","MACE_NVEA_2","MACE_NVEA_3","MACE_NVEA_4","MACE_NVEA_5","MACE_NVEA_6","MACE_NVEA_7","MACE_NVEA_8","MACE_NVEA_9","MACE_NVEA_10","MACE_NVEA_11","MACE_NVEA_12","MACE_NVEA_13","MACE_NVEA_14","MACE_NVEA_15","MACE_NVEA_16","MACE_NVEA_17","MACE_NVEA_18","MACE_NVEA_EVER","MACE_PPhysM_1","MACE_PPhysM_2","MACE_PPhysM_3","MACE_PPhysM_4","MACE_PPhysM_5","MACE_PPhysM_6","MACE_PPhysM_7","MACE_PPhysM_8","MACE_PPhysM_9","MACE_PPhysM_10","MACE_PPhysM_11","MACE_PPhysM_12","MACE_PPhysM_13","MACE_PPhysM_14","MACE_PPhysM_15","MACE_PPhysM_16","MACE_PPhysM_17","MACE_PPhysM_18","MACE_PPhysM_EVER","MACE_IPV_1","MACE_IPV_2","MACE_IPV_3","MACE_IPV_4","MACE_IPV_5","MACE_IPV_6","MACE_IPV_7","MACE_IPV_8","MACE_IPV_9","MACE_IPV_10","MACE_IPV_11","MACE_IPV_12","MACE_IPV_13","MACE_IPV_14","MACE_IPV_15","MACE_IPV_16","MACE_IPV_17","MACE_IPV_18","MACE_IPV_EVER","MACE_WSibA_1","MACE_WSibA_2","MACE_WSibA_3","MACE_WSibA_4","MACE_WSibA_5","MACE_WSibA_6","MACE_WSibA_7","MACE_WSibA_8","MACE_WSibA_9","MACE_WSibA_10","MACE_WSibA_11","MACE_WSibA_12","MACE_WSibA_13","MACE_WSibA_14","MACE_WSibA_15","MACE_WSibA_16","MACE_WSibA_17","MACE_WSibA_18","MACE_WSibA_EVER","MACE_PeerVA_1","MACE_PeerVA_2","MACE_PeerVA_3","MACE_PeerVA_4","MACE_PeerVA_5","MACE_PeerVA_6","MACE_PeerVA_7","MACE_PeerVA_8","MACE_PeerVA_9","MACE_PeerVA_10","MACE_PeerVA_11","MACE_PeerVA_12","MACE_PeerVA_13","MACE_PeerVA_14","MACE_PeerVA_15","MACE_PeerVA_16","MACE_PeerVA_17","MACE_PeerVA_18","MACE_PeerVA_EVER","MACE_PeerPhys_1","MACE_PeerPhys_2","MACE_PeerPhys_3","MACE_PeerPhys_4","MACE_PeerPhys_5","MACE_PeerPhys_6","MACE_PeerPhys_7","MACE_PeerPhys_8","MACE_PeerPhys_9","MACE_PeerPhys_10","MACE_PeerPhys_11","MACE_PeerPhys_12","MACE_PeerPhys_13","MACE_PeerPhys_14","MACE_PeerPhys_15","MACE_PeerPhys_16","MACE_PeerPhys_17","MACE_PeerPhys_18","MACE_PeerPhys_EVER","MACE_EN_1","MACE_EN_2","MACE_EN_3","MACE_EN_4","MACE_EN_5","MACE_EN_6","MACE_EN_7","MACE_EN_8","MACE_EN_9","MACE_EN_10","MACE_EN_11","MACE_EN_12","MACE_EN_13","MACE_EN_14","MACE_EN_15","MACE_EN_16","MACE_EN_17","MACE_EN_18","MACE_EN_EVER","MACE_PN_1","MACE_PN_2","MACE_PN_3","MACE_PN_4","MACE_PN_5","MACE_PN_6","MACE_PN_7","MACE_PN_8","MACE_PN_9","MACE_PN_10","MACE_PN_11","MACE_PN_12","MACE_PN_13","MACE_PN_14","MACE_PN_15","MACE_PN_16","MACE_PN_17","MACE_PN_18","MACE_PN_EVER")
	label_2<-c("MACE_MULT_1","MACE_MULT_2","MACE_MULT_3","MACE_MULT_4","MACE_MULT_5","MACE_MULT_6","MACE_MULT_7","MACE_MULT_8","MACE_MULT_9","MACE_MULT_10","MACE_MULT_11","MACE_MULT_12","MACE_MULT_13","MACE_MULT_14","MACE_MULT_15","MACE_MULT_16","MACE_MULT_17","MACE_MULT_18","MACE_SUM_1","MACE_SUM_2","MACE_SUM_3","MACE_SUM_4","MACE_SUM_5","MACE_SUM_6","MACE_SUM_7","MACE_SUM_8","MACE_SUM_9","MACE_SUM_10","MACE_SUM_11","MACE_SUM_12","MACE_SUM_13","MACE_SUM_14","MACE_SUM_15","MACE_SUM_16","MACE_SUM_17","MACE_SUM_18")
	label_3<-c("MACE_MULT_EVER","MACE_SUM_EVER")
	label_4<-c("MACE_SexAb_EVER","MACE_PVA_EVER","MACE_NVEA_EVER","MACE_PPhysM_EVER","MACE_IPV_EVER","MACE_WSibA_EVER","MACE_PeerVA_EVER","MACE_PeerPhys_EVER","MACE_EN_EVER","MACE_PN_EVER","Intrafamalial_MACE")
	if(type=="mace-x") {label_4<-c(label_4,"MACE_helpless","MACE_terrified","MACE_helpless+terrified")}
	names(final_frame)<-c(label_1,label_2,label_3,label_4)
	return(final_frame)
}
