# Supplementary material for: The ‘Maltreatment and Abuse Chronology of Exposure’ (MACE) Scale for the Retrospective Assessment of Abuse and Neglect During Development
Source: PLoS One. 2015 Feb 25;10(2):e0117423. doi: 10.1371/journal.pone.0117423 (PMC4340880; doi:10.1371/journal.pone.0117423)
Supplement: S7 File — (GZ) [file pone.0117423.s016.gz › MACEscore/R/mace.score.R]

mace.score <-
function(mace_frame,start.col=3) {
	# Main Function
	# Will process either 52 item MAES 
	# MACE with 52 questions, 988 items
	# MACE-X with 75 main questions, 1728 items
	nc<-ncol(mace_frame)-(start.col - 1)
	if(nc==52) {
		qqq <- maes.calc(mace_frame,start.col)
	} else if(nc==988) {
		qqq <- mace.calc(mace_frame,start.col,type="mace")
	} else if(nc==1728) {
		qqq <- mace.calc(mace_frame,start.col,type="mace-x")
	} else {
		hold<-paste("Data frame had ",nc," columns for scoring",sep="")
		hold<-paste(hold,"\n","        Valid possibilities are 52, 988 or 1728 columns")
		qqq<-NA
		stop(hold)
	}
	return(qqq)
}
