# Supplementary material for: The ‘Maltreatment and Abuse Chronology of Exposure’ (MACE) Scale for the Retrospective Assessment of Abuse and Neglect During Development
Source: PLoS One. 2015 Feb 25;10(2):e0117423. doi: 10.1371/journal.pone.0117423 (PMC4340880; doi:10.1371/journal.pone.0117423)
Supplement: S7 File — (GZ) [file pone.0117423.s016.gz › MACEscore/R/mace_age_fx.R]

mace_age_fx <-
function(dframe,indx,cutoff,scoring,min_acceptable=length(indx)) {
	out_mat<-rep(0,nrow(dframe)*19*2)
	dim(out_mat)<-c(nrow(dframe),19*2)
	j<-0
	for(i in seq(-18,0)) {
		j<-j+1
		k<-j+19
		inx<-indx+i
		hold<-dframe[, inx]
		#print(hold[7,])
		lnt<-apply(hold,1,function(x) sum(!is.na(x)))
		cnt<-apply(hold,1,sum,na.rm=T)
		cnt[lnt<min_acceptable]<-NA
		#print(paste(lnt[7],cnt[7],sep=","))
		mace<-mace_cutoff_fx(cnt,cutoff)
		qz<-paste(head(mace),sep=",")
		#print(summary(cnt))
		mace_sum<-scoring[(cnt+1)]
		#print(head(mace_sum))
		out_mat[,j]<-mace
		out_mat[,k]<-mace_sum
	}
	return(out_mat)
}
