# Supplementary material for: The ‘Maltreatment and Abuse Chronology of Exposure’ (MACE) Scale for the Retrospective Assessment of Abuse and Neglect During Development
Source: PLoS One. 2015 Feb 25;10(2):e0117423. doi: 10.1371/journal.pone.0117423 (PMC4340880; doi:10.1371/journal.pone.0117423)
Supplement: S7 File — (GZ) [file pone.0117423.s016.gz › MACEscore/R/mace_cutoff_fx.R]

mace_cutoff_fx <-
function(vec1,cutoff) {
	vec1[vec1 < cutoff]<-0
	vec1[vec1 >= cutoff]<-1
	return(vec1)
}
