# Supplementary material for: The ‘Maltreatment and Abuse Chronology of Exposure’ (MACE) Scale for the Retrospective Assessment of Abuse and Neglect During Development
Source: PLoS One. 2015 Feb 25;10(2):e0117423. doi: 10.1371/journal.pone.0117423 (PMC4340880; doi:10.1371/journal.pone.0117423)
Supplement: S7 File — (GZ) [file pone.0117423.s016.gz › MACEscore/R/mace_indices.R]

mace_indices <-
function() {
	 	sex_ab_indx<-c(230,249,268,363,382,686,705) 	#c("Sex_comment_Childhood","Fondled_Childhood","Touch_them_Childhood","o_touch_them","o_intercourse_Childhood","Peer_forced_sex_Childhood","Peer_sex_not_want_Childhood")
		pva_indx<-c(21,40,59,78) 						#c("Swore_Childhood","Hurtful_Childhood","Afraid_Childhood","Leave_Childhood")
		nvea_indx<-c(97,762,781,914,933,952) 		    #c("Closet_Childhood","P_diff_please_Childhood","P_no_time_Childhood","Adult_resposibility_Childhood","Financial_pressure_Childhood","Kept_secrets_Childhood")
		phys_ab_indx<-c(116,135,154,173,192,211)		#c("Pushed_Childhood","Hit_Childhood","Hit_med_Childhood","Spank_buttocks_Childhood","Spanked_bare_Childhood","Spanked_strap_Childhood")
		wipv_indx<-c(401,420,439,458,477) 				#c("Adults_push_m_Childhood","Adults_hit_m_Childhood","Adults_hit_med_m_Childhood","Adults_push_f_Childhood","Adults_hit_f_Childhood")
		viol_sib_indx<-c(287,306,325,344) 	   			#c("Hit_sib_Childhood","Hit_sib_med_Childhood","Sex_comment_sib_Childhood","Fondled_sib_Childhood")
		peer_emot_indx<-c(496,515,534,553,572) 			#c("peer_swore_Childhood","Peer_hurtful_Childhood","Peer_Rumors_Childhood","Peer_Excluded_Childhood","Peer_afraid_Childhood")
		peer_phys_indx<-c(591,610,629,648,667)		    #c("Peer_threat_money_Childhood","Peer_forced_Childhood","Peer_pushed_Childhood","Peer_hit_Childhood","Peer_hit_med_Childhood")
		emot_negl_indx<-c(724,743,800,819,990)	    	#c("M_unavail_poor_Childhood","F_unavail_poor_Childhood","R_P_loved_you_Childhood","R_P_special_Childhood","R_Fam_strength_Childhood")
		em_negl_rev<-c(800,819,990)
		phys_negl_indx<-c(838,857,876,895,971) 	        #c("R_P_protect_Childhood","R_P_ER_Childhood","No_food_Childhood","Dirty_clothes_Childhood","R_Looked_out_each_other_Childhood")
		phys_negl_rev<-c(838,857,971)
		spank_indx<-c(173,192,211)
		look_out<-c(953:970)
		protect<-c(820:837)
		er_md<-c(839:856)
		ever_indx<-c(sex_ab_indx,pva_indx,nvea_indx,phys_ab_indx,wipv_indx,viol_sib_indx,peer_emot_indx,peer_phys_indx,emot_negl_indx,phys_negl_indx)
		ever_indx<-ever_indx[order(ever_indx)]
		list(sex_ab_indx=sex_ab_indx,pva_indx=pva_indx,nvea_indx=nvea_indx,phys_ab_indx=phys_ab_indx,wipv_indx=wipv_indx,viol_sib_indx=viol_sib_indx,
			peer_emot_indx=peer_emot_indx,peer_phys_indx=peer_phys_indx,emot_negl_indx=emot_negl_indx,em_negl_rev=em_negl_rev,phys_negl_indx=phys_negl_indx,
			phys_negl_rev=phys_negl_rev,spank_indx=spank_indx,look_out=look_out,protect=protect,er_md=er_md,ever_indx=ever_indx)
}
