# Supplementary material for: The ‘Maltreatment and Abuse Chronology of Exposure’ (MACE) Scale for the Retrospective Assessment of Abuse and Neglect During Development
Source: PLoS One. 2015 Feb 25;10(2):e0117423. doi: 10.1371/journal.pone.0117423 (PMC4340880; doi:10.1371/journal.pone.0117423)
Supplement: S7 File — (GZ) [file pone.0117423.s016.gz › MACEscore/R/mace_irt_values.R]

mace_irt_values <-
function() {
	sex_ab_scoring<-c(0, 1.84063982566719, 3.57167393405874, 4.86193482048058, 6.05874975634753, 7.35545905210534, 8.67772952605267, 10) # 7 items
	pva_scoring<- c(0, 2.5, 5, 7.5, 10) # 4 itemds
	nvea_scoring<- c(0, 1.57203586201709, 3.07318170239233, 4.30017268552622, 5.66888216594181, 7.74694728216119, 10) # 6 items
	phys_ab_scoring<- c(0, 1.97350025645546, 3.80610533906172, 5.07761998873815, 6.34283867353684, 8.10910025721665, 10) # 6 items
	wipv_scoring<- c(0, 2.16265962002852, 4.24162614623762, 6.04358509621965, 7.99291014858454, 10) # 5 items
	viol_sib_scoring<- c(0, 2.5, 5, 7.5, 10) # 4 items 
	peer_emot_scoring<- c(0, 2.01491889140193, 3.94389919669921, 5.65181683198404, 7.76456257878893, 10) # 5 items
	peer_phys_scoring<- c(0, 2.31610945680412, 4.49115107318588, 6.18181081484338, 8.05096066393912, 10) # 5 items
	emot_negl_scoring<- c(0, 2.06604852199299, 4.06369282630551, 5.86280636891976, 7.89386012994807, 10) # 5 items
	phys_negl_scoring<- c(0, 2.16341492872456, 4.2156227144729, 5.92172308914546, 7.91150096415818, 10) # 5 items
	sex_ab_scoring <-	round(sex_ab_scoring)
	pva_scoring <-		round(pva_scoring + .01)
	nvea_scoring <-		round(nvea_scoring)
	phys_ab_scoring <-	round(phys_ab_scoring)
	wipv_scoring <-		round(wipv_scoring)
	viol_sib_scoring <-	round(viol_sib_scoring + .01)
	peer_emot_scoring<-	round(peer_emot_scoring)
	peer_phys_scoring<- round(peer_phys_scoring)
	emot_negl_scoring<-	round(emot_negl_scoring)
	phys_negl_scoring<-	round(phys_negl_scoring)
	list(sex_ab_scoring=sex_ab_scoring,
		pva_scoring=pva_scoring,
		nvea_scoring=nvea_scoring,
		phys_ab_scoring=phys_ab_scoring,
		wipv_scoring=wipv_scoring,
		viol_sib_scoring=viol_sib_scoring,
		peer_emot_scoring=peer_emot_scoring,
		peer_phys_scoring=peer_phys_scoring,
		emot_negl_scoring=emot_negl_scoring,
		phys_negl_scoring=phys_negl_scoring)
}
