# Supplementary material for: The ‘Maltreatment and Abuse Chronology of Exposure’ (MACE) Scale for the Retrospective Assessment of Abuse and Neglect During Development
Source: PLoS One. 2015 Feb 25;10(2):e0117423. doi: 10.1371/journal.pone.0117423 (PMC4340880; doi:10.1371/journal.pone.0117423)
Supplement: S7 File — (GZ) [file pone.0117423.s016.gz › MACEscore/R/mace_type_fx.R]

mace_type_fx <-
function(mace_frame,start.col) {
	nc<-ncol(mace_frame)-(start.col - 1)
	if(nc==52) {
		type <- "maes"
	} else if(nc==988) {
		type <- "mace"
	} else if(nc==1728) {
		type <- "mace-x"
	} else {
		type <- NA
	}
	return(type)
}
