# Supplementary material for: The ‘Maltreatment and Abuse Chronology of Exposure’ (MACE) Scale for the Retrospective Assessment of Abuse and Neglect During Development
Source: PLoS One. 2015 Feb 25;10(2):e0117423. doi: 10.1371/journal.pone.0117423 (PMC4340880; doi:10.1371/journal.pone.0117423)
Supplement: S7 File — (GZ) [file pone.0117423.s016.gz › MACEscore/R/mace_x_indices.R]

mace_x_indices <-
function() {
		sex_ab_indx<-c(267,288,309,582,624,1194,1232) 	#c("Sex_comment_Ever","Fondled_Ever","Touch_them_Ever","o_touch_them_Ever","o_intercourse_Ever","Peer_forced_sex_Ever","Peer_sex_not_want_Ever")
		pva_indx<-c(21,40,78,99) 						#c("Swore_Ever","Hurtful_Ever","Afraid_Ever","Leave_Ever")
		nvea_indx<-c(120,1346,1365,1540,1559,1578) 		#c("Closet_Ever","P_diff_please_Ever","P_no_time_Ever","Adult_resposibility_Ever","Financial_pressure_Ever","Kept_secrets_Ever")
		phys_ab_indx<-c(141,162,183,204,225,246)		#c("Pushed_Ever","Hit_Ever","Hit_med_Ever","Spank_open_Ever","Spanked_bare_Ever","Spanked_strap_Ever")
		wipv_indx<-c(687,708,729,750,771) 				#c("Adults_push_m_Ever","Adults_hit_m_Ever","Adults_hit_med_m_Ever","Adults_push_f_Ever","Adults_hit_f_Ever")
		viol_sib_indx<-c(393,414,435,456) 	   			#c("Hit_sib_Childhood","Hit_sib_med_Childhood","Sex_comment_sib_Childhood","Fondled_sib_Childhood")
		peer_emot_indx<-c(813,851,889,927,965) 			#c("peer_swore_Ever","Peer_hurtful_Ever","Peer_Rumors_Ever","Peer_Excluded_Ever","Peer_afraid_Ever")
		peer_phys_indx<-c(1003,1041,1080,1118,1156)		#c("Peer_threat_money_Ever","Peer_forced_Ever","Peer_pushed_Ever","Peer_hit_Ever","Peer_hit_med_Ever")
		emot_negl_indx<-c(1270,1289,1384,1404,1730)	    #c("M_unavail_poor_Ever","F_unavail_poor_Ever","P_loved_you_Ever","P_special_Ever","Fam_strength_Ever")
		em_negl_rev<-c(1384,1404,1730)
		phys_negl_indx<-c(1424,1444,1483,1502,1692) 	#c("P_protect_Ever","P_ER_Ever","No_food_Ever","Dirty_clothes_Ever","Looked_out_each_other_Ever")
		phys_negl_rev<-c(1424,1444,1692)
		spank_indx<-c(204,225,246)
		look_out<-c(1406:1423)
		protect<-c(1674:1691)
		er_md<-c(1426:1443)
		ever_indx<-c(sex_ab_indx,pva_indx,nvea_indx,phys_ab_indx,wipv_indx,viol_sib_indx,peer_emot_indx,peer_phys_indx,emot_negl_indx,phys_negl_indx)
		ever_indx<-ever_indx[order(ever_indx)]
		date_emot_indx<-c(832,870,908,946,984)
		date_phys_indx<-c(1022,1060,1099,1137,1175)
		list(sex_ab_indx=sex_ab_indx,pva_indx=pva_indx,nvea_indx=nvea_indx,phys_ab_indx=phys_ab_indx,wipv_indx=wipv_indx,viol_sib_indx=viol_sib_indx,
			peer_emot_indx=peer_emot_indx,peer_phys_indx=peer_phys_indx,emot_negl_indx=emot_negl_indx,em_negl_rev=em_negl_rev,phys_negl_indx=phys_negl_indx,
			phys_negl_rev=phys_negl_rev,spank_indx=spank_indx,look_out=look_out,protect=protect,er_md=er_md,ever_indx=ever_indx,date_emot_indx=date_emot_indx,date_phys_indx=date_phys_indx)
}
