# Supplementary material for: The ‘Maltreatment and Abuse Chronology of Exposure’ (MACE) Scale for the Retrospective Assessment of Abuse and Neglect During Development
Source: PLoS One. 2015 Feb 25;10(2):e0117423. doi: 10.1371/journal.pone.0117423 (PMC4340880; doi:10.1371/journal.pone.0117423)
Supplement: S7 File — (GZ) [file pone.0117423.s016.gz › MACEscore/R/mace_x_names.R]

mace_x_names <-
function() {
	nms<-c("Swore_1","Swore_2","Swore_3","Swore_4","Swore_5","Swore_6","Swore_7","Swore_8","Swore_9","Swore_10","Swore_11","Swore_12","Swore_13","Swore_14","Swore_15","Swore_16","Swore_17","Swore_18","Swore_Ever",
	"Hurtful_1","Hurtful_2","Hurtful_3","Hurtful_4","Hurtful_5","Hurtful_6","Hurtful_7","Hurtful_8","Hurtful_9","Hurtful_10","Hurtful_11","Hurtful_12","Hurtful_13","Hurtful_14","Hurtful_15","Hurtful_16","Hurtful_17","Hurtful_18","Hurtful_Ever",
	"Yelled_1","Yelled_2","Yelled_3","Yelled_4","Yelled_5","Yelled_6","Yelled_7","Yelled_8","Yelled_9","Yelled_10","Yelled_11","Yelled_12","Yelled_13","Yelled_14","Yelled_15","Yelled_16","Yelled_17","Yelled_18","Yelled_Ever",
	"Afraid_1","Afraid_2","Afraid_3","Afraid_4","Afraid_5","Afraid_6","Afraid_7","Afraid_8","Afraid_9","Afraid_10","Afraid_11","Afraid_12","Afraid_13","Afraid_14","Afraid_15","Afraid_16","Afraid_17","Afraid_18","Afraid_Ever","Afraid_Helpless","Afraid_Terrified",
	"Leave_1","Leave_2","Leave_3","Leave_4","Leave_5","Leave_6","Leave_7","Leave_8","Leave_9","Leave_10","Leave_11","Leave_12","Leave_13","Leave_14","Leave_15","Leave_16","Leave_17","Leave_18","Leave_Ever","Leave_Helpless","Leave_Terrified",
	"Closet_1","Closet_2","Closet_3","Closet_4","Closet_5","Closet_6","Closet_7","Closet_8","Closet_9","Closet_10","Closet_11","Closet_12","Closet_13","Closet_14","Closet_15","Closet_16","Closet_17","Closet_18","Closet_Ever","Closet_Helpless","Closet_Terrified",
	"Pushed_1","Pushed_2","Pushed_3","Pushed_4","Pushed_5","Pushed_6","Pushed_7","Pushed_8","Pushed_9","Pushed_10","Pushed_11","Pushed_12","Pushed_13","Pushed_14","Pushed_15","Pushed_16","Pushed_17","Pushed_18","Pushed_Ever","Pushed_Helpless","Pushed_Terrified",
	"Hit_1","Hit_2","Hit_3","Hit_4","Hit_5","Hit_6","Hit_7","Hit_8","Hit_9","Hit_10","Hit_11","Hit_12","Hit_13","Hit_14","Hit_15","Hit_16","Hit_17","Hit_18","Hit_Ever","Hit_Helpless","Hit_Terrified",
	"Hit_med_1","Hit_med_2","Hit_med_3","Hit_med_4","Hit_med_5","Hit_med_6","Hit_med_7","Hit_med_8","Hit_med_9","Hit_med_10","Hit_med_11","Hit_med_12","Hit_med_13","Hit_med_14","Hit_med_15","Hit_med_16","Hit_med_17","Hit_med_18","Hit_med_Ever","Hit_med_Helpless","Hit_med_Terrified",
	"Spank_open_1","Spank_open_2","Spank_open_3","Spank_open_4","Spank_open_5","Spank_open_6","Spank_open_7","Spank_open_8","Spank_open_9","Spank_open_10","Spank_open_11","Spank_open_12","Spank_open_13","Spank_open_14","Spank_open_15","Spank_open_16","Spank_open_17","Spank_open_18","Spank_open_Ever","Spank_open_Helpless","Spank_open_Terrified",
	"Spanked_bare_1","Spanked_bare_2","Spanked_bare_3","Spanked_bare_4","Spanked_bare_5","Spanked_bare_6","Spanked_bare_7","Spanked_bare_8","Spanked_bare_9","Spanked_bare_10","Spanked_bare_11","Spanked_bare_12","Spanked_bare_13","Spanked_bare_14","Spanked_bare_15","Spanked_bare_16","Spanked_bare_17","Spanked_bare_18","Spanked_bare_Ever","Spanked_bare_Helpless","Spanked_bare_Terrified",
	"Spanked_strap_1","Spanked_strap_2","Spanked_strap_3","Spanked_strap_4","Spanked_strap_5","Spanked_strap_6","Spanked_strap_7","Spanked_strap_8","Spanked_strap_9","Spanked_strap_10","Spanked_strap_11","Spanked_strap_12","Spanked_strap_13","Spanked_strap_14","Spanked_strap_15","Spanked_strap_16","Spanked_strap_17","Spanked_strap_18","Spanked_strap_Ever","Spanked_strap_Helpless","Spanked_strap_Terrified",
	"Sex_comment_1","Sex_comment_2","Sex_comment_3","Sex_comment_4","Sex_comment_5","Sex_comment_6","Sex_comment_7","Sex_comment_8","Sex_comment_9","Sex_comment_10","Sex_comment_11","Sex_comment_12","Sex_comment_13","Sex_comment_14","Sex_comment_15","Sex_comment_16","Sex_comment_17","Sex_comment_18","Sex_comment_Ever","Sex_comment_Helpless","Sex_comment_Terrified",
	"Fondled_1","Fondled_2","Fondled_3","Fondled_4","Fondled_5","Fondled_6","Fondled_7","Fondled_8","Fondled_9","Fondled_10","Fondled_11","Fondled_12","Fondled_13","Fondled_14","Fondled_15","Fondled_16","Fondled_17","Fondled_18","Fondled_Ever","Fondled_Helpless","Fondled_Terrified",
	"Touch_them_1","Touch_them_2","Touch_them_3","Touch_them_4","Touch_them_5","Touch_them_6","Touch_them_7","Touch_them_8","Touch_them_9","Touch_them_10","Touch_them_11","Touch_them_12","Touch_them_13","Touch_them_14","Touch_them_15","Touch_them_16","Touch_them_17","Touch_them_18","Touch_them_Ever","Touch_them_Helpless","Touch_them_Terrified",
	"Attemp_sex_1","Attemp_sex_2","Attemp_sex_3","Attemp_sex_4","Attemp_sex_5","Attemp_sex_6","Attemp_sex_7","Attemp_sex_8","Attemp_sex_9","Attemp_sex_10","Attemp_sex_11","Attemp_sex_12","Attemp_sex_13","Attemp_sex_14","Attemp_sex_15","Attemp_sex_16","Attemp_sex_17","Attemp_sex_18","Attemp_sex_Ever","Attemp_sex_Helpless","Attemp_sex_Terrified",
	"Intercourse_1","Intercourse_2","Intercourse_3","Intercourse_4","Intercourse_5","Intercourse_6","Intercourse_7","Intercourse_8","Intercourse_9","Intercourse_10","Intercourse_11","Intercourse_12","Intercourse_13","Intercourse_14","Intercourse_15","Intercourse_16","Intercourse_17","Intercourse_18","Intercourse_Ever","Intercourse_Helpless","Intercourse_Terrified",
	"Push_sib_1","Push_sib_2","Push_sib_3","Push_sib_4","Push_sib_5","Push_sib_6","Push_sib_7","Push_sib_8","Push_sib_9","Push_sib_10","Push_sib_11","Push_sib_12","Push_sib_13","Push_sib_14","Push_sib_15","Push_sib_16","Push_sib_17","Push_sib_18","Push_sib_Ever","Push_sib_Helpless","Push_sib_Terrified",
	"Hit_sib_1","Hit_sib_2","Hit_sib_3","Hit_sib_4","Hit_sib_5","Hit_sib_6","Hit_sib_7","Hit_sib_8","Hit_sib_9","Hit_sib_10","Hit_sib_11","Hit_sib_12","Hit_sib_13","Hit_sib_14","Hit_sib_15","Hit_sib_16","Hit_sib_17","Hit_sib_18","Hit_sib_Ever","Hit_sib_Helpless","Hit_sib_Terrified",
	"Hit_sib_med_1","Hit_sib_med_2","Hit_sib_med_3","Hit_sib_med_4","Hit_sib_med_5","Hit_sib_med_6","Hit_sib_med_7","Hit_sib_med_8","Hit_sib_med_9","Hit_sib_med_10","Hit_sib_med_11","Hit_sib_med_12","Hit_sib_med_13","Hit_sib_med_14","Hit_sib_med_15","Hit_sib_med_16","Hit_sib_med_17","Hit_sib_med_18","Hit_sib_med_Ever","Hit_sib_med_Helpless","Hit_sib_med_Terrified",
	"Sex_comment_sib_1","Sex_comment_sib_2","Sex_comment_sib_3","Sex_comment_sib_4","Sex_comment_sib_5","Sex_comment_sib_6","Sex_comment_sib_7","Sex_comment_sib_8","Sex_comment_sib_9","Sex_comment_sib_10","Sex_comment_sib_11","Sex_comment_sib_12","Sex_comment_sib_13","Sex_comment_sib_14","Sex_comment_sib_15","Sex_comment_sib_16","Sex_comment_sib_17","Sex_comment_sib_18","Sex_comment_sib_Ever","Sex_comment_sib_Helpless","Sex_comment_sib_Terrified",
	"Fondled_sib_1","Fondled_sib_2","Fondled_sib_3","Fondled_sib_4","Fondled_sib_5","Fondled_sib_6","Fondled_sib_7","Fondled_sib_8","Fondled_sib_9","Fondled_sib_10","Fondled_sib_11","Fondled_sib_12","Fondled_sib_13","Fondled_sib_14","Fondled_sib_15","Fondled_sib_16","Fondled_sib_17","Fondled_sib_18","Fondled_sib_Ever","Fondled_sib_Helpless","Fondled_sib_Terrified",
	"Touch_them_sib_1","Touch_them_sib_2","Touch_them_sib_3","Touch_them_sib_4","Touch_them_sib_5","Touch_them_sib_6","Touch_them_sib_7","Touch_them_sib_8","Touch_them_sib_9","Touch_them_sib_10","Touch_them_sib_11","Touch_them_sib_12","Touch_them_sib_13","Touch_them_sib_14","Touch_them_sib_15","Touch_them_sib_16","Touch_them_sib_17","Touch_them_sib_18","Touch_them_sib_Ever","Touch_them_sib_Helpless","Touch_them_sib_Terrified",
	"Attempt_sex_sib_1","Attempt_sex_sib_2","Attempt_sex_sib_3","Attempt_sex_sib_4","Attempt_sex_sib_5","Attempt_sex_sib_6","Attempt_sex_sib_7","Attempt_sex_sib_8","Attempt_sex_sib_9","Attempt_sex_sib_10","Attempt_sex_sib_11","Attempt_sex_sib_12","Attempt_sex_sib_13","Attempt_sex_sib_14","Attempt_sex_sib_15","Attempt_sex_sib_16","Attempt_sex_sib_17","Attempt_sex_sib_18","Attempt_sex_sib_Ever","Attempt_sex_sib_Helpless","Attempt_sex_sib_Terrified",
	"Intercourse_sib_1","Intercourse_sib_2","Intercourse_sib_3","Intercourse_sib_4","Intercourse_sib_5","Intercourse_sib_6","Intercourse_sib_7","Intercourse_sib_8","Intercourse_sib_9","Intercourse_sib_10","Intercourse_sib_11","Intercourse_sib_12","Intercourse_sib_13","Intercourse_sib_14","Intercourse_sib_15","Intercourse_sib_16","Intercourse_sib_17","Intercourse_sib_18","Intercourse_sib_Ever","Intercourse_sib_Helpless","Intercourse_sib_Terrified",
	"o_sex_com_1","o_sex_com_2","o_sex_com_3","o_sex_com_4","o_sex_com_5","o_sex_com_6","o_sex_com_7","o_sex_com_8","o_sex_com_9","o_sex_com_10","o_sex_com_11","o_sex_com_12","o_sex_com_13","o_sex_com_14","o_sex_com_15","o_sex_com_16","o_sex_com_17","o_sex_com_18","o_sex_com_Ever","o_sex_com_Helpless","o_sex_com_Terrified",
	"o_fondled_1","o_fondled_2","o_fondled_3","o_fondled_4","o_fondled_5","o_fondled_6","o_fondled_7","o_fondled_8","o_fondled_9","o_fondled_10","o_fondled_11","o_fondled_12","o_fondled_13","o_fondled_14","o_fondled_15","o_fondled_16","o_fondled_17","o_fondled_18","o_fondled_Ever","o_fondled_Helpless","o_fondled_Terrified",
	"o_touch_them_1","o_touch_them_2","o_touch_them_3","o_touch_them_4","o_touch_them_5","o_touch_them_6","o_touch_them_7","o_touch_them_8","o_touch_them_9","o_touch_them_10","o_touch_them_11","o_touch_them_12","o_touch_them_13","o_touch_them_14","o_touch_them_15","o_touch_them_16","o_touch_them_17","o_touch_them_18","o_touch_them_Ever","o_touch_them_Helpless","o_touch_them_Terrified",
	"o_attempt_sex_1","o_attempt_sex_2","o_attempt_sex_3","o_attempt_sex_4","o_attempt_sex_5","o_attempt_sex_6","o_attempt_sex_7","o_attempt_sex_8","o_attempt_sex_9","o_attempt_sex_10","o_attempt_sex_11","o_attempt_sex_12","o_attempt_sex_13","o_attempt_sex_14","o_attempt_sex_15","o_attempt_sex_16","o_attempt_sex_17","o_attempt_sex_18","o_attempt_sex_Ever","o_attempt_sex_Helpless","o_attempt_sex_Terrified",
	"o_intercourse_1","o_intercourse_2","o_intercourse_3","o_intercourse_4","o_intercourse_5","o_intercourse_6","o_intercourse_7","o_intercourse_8","o_intercourse_9","o_intercourse_10","o_intercourse_11","o_intercourse_12","o_intercourse_13","o_intercourse_14","o_intercourse_15","o_intercourse_16","o_intercourse_17","o_intercourse_18","o_intercourse_Ever","o_intercourse_Helpless","o_intercourse_Terrified",
	"H_Adults_argue_1","H_Adults_argue_2","H_Adults_argue_3","H_Adults_argue_4","H_Adults_argue_5","H_Adults_argue_6","H_Adults_argue_7","H_Adults_argue_8","H_Adults_argue_9","H_Adults_argue_10","H_Adults_argue_11","H_Adults_argue_12","H_Adults_argue_13","H_Adults_argue_14","H_Adults_argue_15","H_Adults_argue_16","H_Adults_argue_17","H_Adults_argue_18","H_Adults_argue_Ever","H_Adults_argue_Helpless","H_Adults_argue_Terrified",
	"O_Adults_argue_1","O_Adults_argue_2","O_Adults_argue_3","O_Adults_argue_4","O_Adults_argue_5","O_Adults_argue_6","O_Adults_argue_7","O_Adults_argue_8","O_Adults_argue_9","O_Adults_argue_10","O_Adults_argue_11","O_Adults_argue_12","O_Adults_argue_13","O_Adults_argue_14","O_Adults_argue_15","O_Adults_argue_16","O_Adults_argue_17","O_Adults_argue_18","O_Adults_argue_Ever","O_Adults_argue_Helpless","O_Adults_argue_Terrified",
	"Adults_push_m_1","Adults_push_m_2","Adults_push_m_3","Adults_push_m_4","Adults_push_m_5","Adults_push_m_6","Adults_push_m_7","Adults_push_m_8","Adults_push_m_9","Adults_push_m_10","Adults_push_m_11","Adults_push_m_12","Adults_push_m_13","Adults_push_m_14","Adults_push_m_15","Adults_push_m_16","Adults_push_m_17","Adults_push_m_18","Adults_push_m_Ever","Adults_push_m_Helpless","Adults_push_m_Terrified",
	"Adults_hit_m_1","Adults_hit_m_2","Adults_hit_m_3","Adults_hit_m_4","Adults_hit_m_5","Adults_hit_m_6","Adults_hit_m_7","Adults_hit_m_8","Adults_hit_m_9","Adults_hit_m_10","Adults_hit_m_11","Adults_hit_m_12","Adults_hit_m_13","Adults_hit_m_14","Adults_hit_m_15","Adults_hit_m_16","Adults_hit_m_17","Adults_hit_m_18","Adults_hit_m_Ever","Adults_hit_m_Helpless","Adults_hit_m_Terrified",
	"Adults_hit_med_m_1","Adults_hit_med_m_2","Adults_hit_med_m_3","Adults_hit_med_m_4","Adults_hit_med_m_5","Adults_hit_med_m_6","Adults_hit_med_m_7","Adults_hit_med_m_8","Adults_hit_med_m_9","Adults_hit_med_m_10","Adults_hit_med_m_11","Adults_hit_med_m_12","Adults_hit_med_m_13","Adults_hit_med_m_14","Adults_hit_med_m_15","Adults_hit_med_m_16","Adults_hit_med_m_17","Adults_hit_med_m_18","Adults_hit_med_m_Ever","Adults_hit_med_m_Helpless","Adults_hit_med_m_Terrified",
	"Adults_push_f_1","Adults_push_f_2","Adults_push_f_3","Adults_push_f_4","Adults_push_f_5","Adults_push_f_6","Adults_push_f_7","Adults_push_f_8","Adults_push_f_9","Adults_push_f_10","Adults_push_f_11","Adults_push_f_12","Adults_push_f_13","Adults_push_f_14","Adults_push_f_15","Adults_push_f_16","Adults_push_f_17","Adults_push_f_18","Adults_push_f_Ever","Adults_push_f_Helpless","Adults_push_f_Terrified",
	"Adults_hit_f_1","Adults_hit_f_2","Adults_hit_f_3","Adults_hit_f_4","Adults_hit_f_5","Adults_hit_f_6","Adults_hit_f_7","Adults_hit_f_8","Adults_hit_f_9","Adults_hit_f_10","Adults_hit_f_11","Adults_hit_f_12","Adults_hit_f_13","Adults_hit_f_14","Adults_hit_f_15","Adults_hit_f_16","Adults_hit_f_17","Adults_hit_f_18","Adults_hit_f_Ever","Adults_hit_f_Helpless","Adults_hit_f_Terrified",
	"Adults_hit_med_1","Adults_hit_med_2","Adults_hit_med_3","Adults_hit_med_4","Adults_hit_med_5","Adults_hit_med_6","Adults_hit_med_7","Adults_hit_med_8","Adults_hit_med_9","Adults_hit_med_10","Adults_hit_med_11","Adults_hit_med_12","Adults_hit_med_13","Adults_hit_med_14","Adults_hit_med_15","Adults_hit_med_16","Adults_hit_med_17","Adults_hit_med_18","Adults_hit_med_Ever","Adults_hit_med_Helpless","Adults_hit_med_Terrified",
	"peer_swore_1","peer_swore_2","peer_swore_3","peer_swore_4","peer_swore_5","peer_swore_6","peer_swore_7","peer_swore_8","peer_swore_9","peer_swore_10","peer_swore_11","peer_swore_12","peer_swore_13","peer_swore_14","peer_swore_15","peer_swore_16","peer_swore_17","peer_swore_18","peer_swore_Ever",
	"date_swore_1","date_swore_2","date_swore_3","date_swore_4","date_swore_5","date_swore_6","date_swore_7","date_swore_8","date_swore_9","date_swore_10","date_swore_11","date_swore_12","date_swore_13","date_swore_14","date_swore_15","date_swore_16","date_swore_17","date_swore_18","date_swore_Ever",
	"Peer_hurtful_1","Peer_hurtful_2","Peer_hurtful_3","Peer_hurtful_4","Peer_hurtful_5","Peer_hurtful_6","Peer_hurtful_7","Peer_hurtful_8","Peer_hurtful_9","Peer_hurtful_10","Peer_hurtful_11","Peer_hurtful_12","Peer_hurtful_13","Peer_hurtful_14","Peer_hurtful_15","Peer_hurtful_16","Peer_hurtful_17","Peer_hurtful_18","Peer_hurtful_Ever",
	"Date_hurt_1","Date_hurt_2","Date_hurt_3","Date_hurt_4","Date_hurt_5","Date_hurt_6","Date_hurt_7","Date_hurt_8","Date_hurt_9","Date_hurt_10","Date_hurt_11","Date_hurt_12","Date_hurt_13","Date_hurt_14","Date_hurt_15","Date_hurt_16","Date_hurt_17","Date_hurt_18","Date_hurt_Ever",
	"Peer_Rumors_1","Peer_Rumors_2","Peer_Rumors_3","Peer_Rumors_4","Peer_Rumors_5","Peer_Rumors_6","Peer_Rumors_7","Peer_Rumors_8","Peer_Rumors_9","Peer_Rumors_10","Peer_Rumors_11","Peer_Rumors_12","Peer_Rumors_13","Peer_Rumors_14","Peer_Rumors_15","Peer_Rumors_16","Peer_Rumors_17","Peer_Rumors_18","Peer_Rumors_Ever",
	"Date_Rumors_1","Date_Rumors_2","Date_Rumors_3","Date_Rumors_4","Date_Rumors_5","Date_Rumors_6","Date_Rumors_7","Date_Rumors_8","Date_Rumors_9","Date_Rumors_10","Date_Rumors_11","Date_Rumors_12","Date_Rumors_13","Date_Rumors_14","Date_Rumors_15","Date_Rumors_16","Date_Rumors_17","Date_Rumors_18","Date_Rumors_Ever",
	"Peer_Excluded_1","Peer_Excluded_2","Peer_Excluded_3","Peer_Excluded_4","Peer_Excluded_5","Peer_Excluded_6","Peer_Excluded_7","Peer_Excluded_8","Peer_Excluded_9","Peer_Excluded_10","Peer_Excluded_11","Peer_Excluded_12","Peer_Excluded_13","Peer_Excluded_14","Peer_Excluded_15","Peer_Excluded_16","Peer_Excluded_17","Peer_Excluded_18","Peer_Excluded_Ever",
	"Date_Excluded_1","Date_Excluded_2","Date_Excluded_3","Date_Excluded_4","Date_Excluded_5","Date_Excluded_6","Date_Excluded_7","Date_Excluded_8","Date_Excluded_9","Date_Excluded_10","Date_Excluded_11","Date_Excluded_12","Date_Excluded_13","Date_Excluded_14","Date_Excluded_15","Date_Excluded_16","Date_Excluded_17","Date_Excluded_18","Date_Excluded_Ever",
	"Peer_afraid_1","Peer_afraid_2","Peer_afraid_3","Peer_afraid_4","Peer_afraid_5","Peer_afraid_6","Peer_afraid_7","Peer_afraid_8","Peer_afraid_9","Peer_afraid_10","Peer_afraid_11","Peer_afraid_12","Peer_afraid_13","Peer_afraid_14","Peer_afraid_15","Peer_afraid_16","Peer_afraid_17","Peer_afraid_18","Peer_afraid_Ever",
	"Date_afraid_1","Date_afraid_2","Date_afraid_3","Date_afraid_4","Date_afraid_5","Date_afraid_6","Date_afraid_7","Date_afraid_8","Date_afraid_9","Date_afraid_10","Date_afraid_11","Date_afraid_12","Date_afraid_13","Date_afraid_14","Date_afraid_15","Date_afraid_16","Date_afraid_17","Date_afraid_18","Date_afraid_Ever",
	"Peer_threat_money_1","Peer_threat_money_2","Peer_threat_money_3","Peer_threat_money_4","Peer_threat_money_5","Peer_threat_money_6","Peer_threat_money_7","Peer_threat_money_8","Peer_threat_money_9","Peer_threat_money_10","Peer_threat_money_11","Peer_threat_money_12","Peer_threat_money_13","Peer_threat_money_14","Peer_threat_money_15","Peer_threat_money_16","Peer_threat_money_17","Peer_threat_money_18","Peer_threat_money_Ever",
	"Date_threat_money_1","Date_threat_money_2","Date_threat_money_3","Date_threat_money_4","Date_threat_money_5","Date_threat_money_6","Date_threat_money_7","Date_threat_money_8","Date_threat_money_9","Date_threat_money_10","Date_threat_money_11","Date_threat_money_12","Date_threat_money_13","Date_threat_money_14","Date_threat_money_15","Date_threat_money_16","Date_threat_money_17","Date_threat_money_18","Date_threat_money_Ever",
	"Peer_forced_1","Peer_forced_2","Peer_forced_3","Peer_forced_4","Peer_forced_5","Peer_forced_6","Peer_forced_7","Peer_forced_8","Peer_forced_9","Peer_forced_10","Peer_forced_11","Peer_forced_12","Peer_forced_13","Peer_forced_14","Peer_forced_15","Peer_forced_16","Peer_forced_17","Peer_forced_18","Peer_forced_Ever",
	"Date_forced_1","Date_forced_2","Date_forced_3","Date_forced_4","Date_forced_5","Date_forced_6","Date_forced_7","Date_forced_8","Date_forced_9","Date_forced_10","Date_forced_11","Date_forced_12","Date_forced_13","Date_forced_14","Date_forced_15","Date_forced_16","Date_forced_17","Date_forced_18","Date_forced_Ever","Date_forced_Explain",
	"Peer_pushed_1","Peer_pushed_2","Peer_pushed_3","Peer_pushed_4","Peer_pushed_5","Peer_pushed_6","Peer_pushed_7","Peer_pushed_8","Peer_pushed_9","Peer_pushed_10","Peer_pushed_11","Peer_pushed_12","Peer_pushed_13","Peer_pushed_14","Peer_pushed_15","Peer_pushed_16","Peer_pushed_17","Peer_pushed_18","Peer_pushed_Ever",
	"Date_pushed_1","Date_pushed_2","Date_pushed_3","Date_pushed_4","Date_pushed_5","Date_pushed_6","Date_pushed_7","Date_pushed_8","Date_pushed_9","Date_pushed_10","Date_pushed_11","Date_pushed_12","Date_pushed_13","Date_pushed_14","Date_pushed_15","Date_pushed_16","Date_pushed_17","Date_pushed_18","Date_pushed_Ever",
	"Peer_hit_1","Peer_hit_2","Peer_hit_3","Peer_hit_4","Peer_hit_5","Peer_hit_6","Peer_hit_7","Peer_hit_8","Peer_hit_9","Peer_hit_10","Peer_hit_11","Peer_hit_12","Peer_hit_13","Peer_hit_14","Peer_hit_15","Peer_hit_16","Peer_hit_17","Peer_hit_18","Peer_hit_Ever",
	"Date_hit_1","Date_hit_2","Date_hit_3","Date_hit_4","Date_hit_5","Date_hit_6","Date_hit_7","Date_hit_8","Date_hit_9","Date_hit_10","Date_hit_11","Date_hit_12","Date_hit_13","Date_hit_14","Date_hit_15","Date_hit_16","Date_hit_17","Date_hit_18","Date_hit_Ever",
	"Peer_hit_med_1","Peer_hit_med_2","Peer_hit_med_3","Peer_hit_med_4","Peer_hit_med_5","Peer_hit_med_6","Peer_hit_med_7","Peer_hit_med_8","Peer_hit_med_9","Peer_hit_med_10","Peer_hit_med_11","Peer_hit_med_12","Peer_hit_med_13","Peer_hit_med_14","Peer_hit_med_15","Peer_hit_med_16","Peer_hit_med_17","Peer_hit_med_18","Peer_hit_med_Ever",
	"Date_hit_med_1","Date_hit_med_2","Date_hit_med_3","Date_hit_med_4","Date_hit_med_5","Date_hit_med_6","Date_hit_med_7","Date_hit_med_8","Date_hit_med_9","Date_hit_med_10","Date_hit_med_11","Date_hit_med_12","Date_hit_med_13","Date_hit_med_14","Date_hit_med_15","Date_hit_med_16","Date_hit_med_17","Date_hit_med_18","Date_hit_med_Ever",
	"Peer_forced_sex_1","Peer_forced_sex_2","Peer_forced_sex_3","Peer_forced_sex_4","Peer_forced_sex_5","Peer_forced_sex_6","Peer_forced_sex_7","Peer_forced_sex_8","Peer_forced_sex_9","Peer_forced_sex_10","Peer_forced_sex_11","Peer_forced_sex_12","Peer_forced_sex_13","Peer_forced_sex_14","Peer_forced_sex_15","Peer_forced_sex_16","Peer_forced_sex_17","Peer_forced_sex_18","Peer_forced_sex_Ever",
	"Date_forced_sex_1","Date_forced_sex_2","Date_forced_sex_3","Date_forced_sex_4","Date_forced_sex_5","Date_forced_sex_6","Date_forced_sex_7","Date_forced_sex_8","Date_forced_sex_9","Date_forced_sex_10","Date_forced_sex_11","Date_forced_sex_12","Date_forced_sex_13","Date_forced_sex_14","Date_forced_sex_15","Date_forced_sex_16","Date_forced_sex_17","Date_forced_sex_18","Date_forced_sex_Ever",
	"Peer_sex_not_want_1","Peer_sex_not_want_2","Peer_sex_not_want_3","Peer_sex_not_want_4","Peer_sex_not_want_5","Peer_sex_not_want_6","Peer_sex_not_want_7","Peer_sex_not_want_8","Peer_sex_not_want_9","Peer_sex_not_want_10","Peer_sex_not_want_11","Peer_sex_not_want_12","Peer_sex_not_want_13","Peer_sex_not_want_14","Peer_sex_not_want_15","Peer_sex_not_want_16","Peer_sex_not_want_17","Peer_sex_not_want_18","Peer_sex_not_want_Ever",
	"Date_sex_not_want_1","Date_sex_not_want_2","Date_sex_not_want_3","Date_sex_not_want_4","Date_sex_not_want_5","Date_sex_not_want_6","Date_sex_not_want_7","Date_sex_not_want_8","Date_sex_not_want_9","Date_sex_not_want_10","Date_sex_not_want_11","Date_sex_not_want_12","Date_sex_not_want_13","Date_sex_not_want_14","Date_sex_not_want_15","Date_sex_not_want_16","Date_sex_not_want_17","Date_sex_not_want_18","Date_sex_not_want_Ever",
	"M_unavail_poor_1","M_unavail_poor_2","M_unavail_poor_3","M_unavail_poor_4","M_unavail_poor_5","M_unavail_poor_6","M_unavail_poor_7","M_unavail_poor_8","M_unavail_poor_9","M_unavail_poor_10","M_unavail_poor_11","M_unavail_poor_12","M_unavail_poor_13","M_unavail_poor_14","M_unavail_poor_15","M_unavail_poor_16","M_unavail_poor_17","M_unavail_poor_18","M_unavail_poor_Ever",
	"F_unavail_poor_1","F_unavail_poor_2","F_unavail_poor_3","F_unavail_poor_4","F_unavail_poor_5","F_unavail_poor_6","F_unavail_poor_7","F_unavail_poor_8","F_unavail_poor_9","F_unavail_poor_10","F_unavail_poor_11","F_unavail_poor_12","F_unavail_poor_13","F_unavail_poor_14","F_unavail_poor_15","F_unavail_poor_16","F_unavail_poor_17","F_unavail_poor_18","F_unavail_poor_Ever",
	"M_unavail_good_1","M_unavail_good_2","M_unavail_good_3","M_unavail_good_4","M_unavail_good_5","M_unavail_good_6","M_unavail_good_7","M_unavail_good_8","M_unavail_good_9","M_unavail_good_10","M_unavail_good_11","M_unavail_good_12","M_unavail_good_13","M_unavail_good_14","M_unavail_good_15","M_unavail_good_16","M_unavail_good_17","M_unavail_good_18","M_unavail_good_Ever",
	"F_unavail_good_1","F_unavail_good_2","F_unavail_good_3","F_unavail_good_4","F_unavail_good_5","F_unavail_good_6","F_unavail_good_7","F_unavail_good_8","F_unavail_good_9","F_unavail_good_10","F_unavail_good_11","F_unavail_good_12","F_unavail_good_13","F_unavail_good_14","F_unavail_good_15","F_unavail_good_16","F_unavail_good_17","F_unavail_good_18","F_unavail_good_Ever",
	"P_diff_please_1","P_diff_please_2","P_diff_please_3","P_diff_please_4","P_diff_please_5","P_diff_please_6","P_diff_please_7","P_diff_please_8","P_diff_please_9","P_diff_please_10","P_diff_please_11","P_diff_please_12","P_diff_please_13","P_diff_please_14","P_diff_please_15","P_diff_please_16","P_diff_please_17","P_diff_please_18","P_diff_please_Ever",
	"P_no_time_1","P_no_time_2","P_no_time_3","P_no_time_4","P_no_time_5","P_no_time_6","P_no_time_7","P_no_time_8","P_no_time_9","P_no_time_10","P_no_time_11","P_no_time_12","P_no_time_13","P_no_time_14","P_no_time_15","P_no_time_16","P_no_time_17","P_no_time_18","P_no_time_Ever",
	"P_loved_you_1","P_loved_you_2","P_loved_you_3","P_loved_you_4","P_loved_you_5","P_loved_you_6","P_loved_you_7","P_loved_you_8","P_loved_you_9","P_loved_you_10","P_loved_you_11","P_loved_you_12","P_loved_you_13","P_loved_you_14","P_loved_you_15","P_loved_you_16","P_loved_you_17","P_loved_you_18","P_loved_you_Ever","P_loved_you_Who",
	"P_special_1","P_special_2","P_special_3","P_special_4","P_special_5","P_special_6","P_special_7","P_special_8","P_special_9","P_special_10","P_special_11","P_special_12","P_special_13","P_special_14","P_special_15","P_special_16","P_special_17","P_special_18","P_special_Ever","P_special_Who",
	"P_protect_1","P_protect_2","P_protect_3","P_protect_4","P_protect_5","P_protect_6","P_protect_7","P_protect_8","P_protect_9","P_protect_10","P_protect_11","P_protect_12","P_protect_13","P_protect_14","P_protect_15","P_protect_16","P_protect_17","P_protect_18","P_protect_Ever","P_protect_Who",
	"P_ER_1","P_ER_2","P_ER_3","P_ER_4","P_ER_5","P_ER_6","P_ER_7","P_ER_8","P_ER_9","P_ER_10","P_ER_11","P_ER_12","P_ER_13","P_ER_14","P_ER_15","P_ER_16","P_ER_17","P_ER_18","P_ER_Ever","P_ER_Who",
	"P_homework_1","P_homework_2","P_homework_3","P_homework_4","P_homework_5","P_homework_6","P_homework_7","P_homework_8","P_homework_9","P_homework_10","P_homework_11","P_homework_12","P_homework_13","P_homework_14","P_homework_15","P_homework_16","P_homework_17","P_homework_18","P_homework_Ever",
	"No_food_1","No_food_2","No_food_3","No_food_4","No_food_5","No_food_6","No_food_7","No_food_8","No_food_9","No_food_10","No_food_11","No_food_12","No_food_13","No_food_14","No_food_15","No_food_16","No_food_17","No_food_18","No_food_Ever",
	"Dirty_clothes_1","Dirty_clothes_2","Dirty_clothes_3","Dirty_clothes_4","Dirty_clothes_5","Dirty_clothes_6","Dirty_clothes_7","Dirty_clothes_8","Dirty_clothes_9","Dirty_clothes_10","Dirty_clothes_11","Dirty_clothes_12","Dirty_clothes_13","Dirty_clothes_14","Dirty_clothes_15","Dirty_clothes_16","Dirty_clothes_17","Dirty_clothes_18","Dirty_clothes_Ever",
	"Unsuper_1","Unsuper_2","Unsuper_3","Unsuper_4","Unsuper_5","Unsuper_6","Unsuper_7","Unsuper_8","Unsuper_9","Unsuper_10","Unsuper_11","Unsuper_12","Unsuper_13","Unsuper_14","Unsuper_15","Unsuper_16","Unsuper_17","Unsuper_18","Unsuper_Ever",
	"Adult_resposibility_1","Adult_resposibility_2","Adult_resposibility_3","Adult_resposibility_4","Adult_resposibility_5","Adult_resposibility_6","Adult_resposibility_7","Adult_resposibility_8","Adult_resposibility_9","Adult_resposibility_10","Adult_resposibility_11","Adult_resposibility_12","Adult_resposibility_13","Adult_resposibility_14","Adult_resposibility_15","Adult_resposibility_16","Adult_resposibility_17","Adult_resposibility_18","Adult_resposibility_Ever",
	"Financial_pressure_1","Financial_pressure_2","Financial_pressure_3","Financial_pressure_4","Financial_pressure_5","Financial_pressure_6","Financial_pressure_7","Financial_pressure_8","Financial_pressure_9","Financial_pressure_10","Financial_pressure_11","Financial_pressure_12","Financial_pressure_13","Financial_pressure_14","Financial_pressure_15","Financial_pressure_16","Financial_pressure_17","Financial_pressure_18","Financial_pressure_Ever",
	"Kept_secrets_1","Kept_secrets_2","Kept_secrets_3","Kept_secrets_4","Kept_secrets_5","Kept_secrets_6","Kept_secrets_7","Kept_secrets_8","Kept_secrets_9","Kept_secrets_10","Kept_secrets_11","Kept_secrets_12","Kept_secrets_13","Kept_secrets_14","Kept_secrets_15","Kept_secrets_16","Kept_secrets_17","Kept_secrets_18","Kept_secrets_Ever",
	"Separated_1","Separated_2","Separated_3","Separated_4","Separated_5","Separated_6","Separated_7","Separated_8","Separated_9","Separated_10","Separated_11","Separated_12","Separated_13","Separated_14","Separated_15","Separated_16","Separated_17","Separated_18","Separated_Ever",
	"Divorced_1","Divorced_2","Divorced_3","Divorced_4","Divorced_5","Divorced_6","Divorced_7","Divorced_8","Divorced_9","Divorced_10","Divorced_11","Divorced_12","Divorced_13","Divorced_14","Divorced_15","Divorced_16","Divorced_17","Divorced_18","Divorced_Ever",
	"P_died_1","P_died_2","P_died_3","P_died_4","P_died_5","P_died_6","P_died_7","P_died_8","P_died_9","P_died_10","P_died_11","P_died_12","P_died_13","P_died_14","P_died_15","P_died_16","P_died_17","P_died_18","P_died_Ever",
	"Two_households_1","Two_households_2","Two_households_3","Two_households_4","Two_households_5","Two_households_6","Two_households_7","Two_households_8","Two_households_9","Two_households_10","Two_households_11","Two_households_12","Two_households_13","Two_households_14","Two_households_15","Two_households_16","Two_households_17","Two_households_18","Two_households_Ever",
	"Foster_care_1","Foster_care_2","Foster_care_3","Foster_care_4","Foster_care_5","Foster_care_6","Foster_care_7","Foster_care_8","Foster_care_9","Foster_care_10","Foster_care_11","Foster_care_12","Foster_care_13","Foster_care_14","Foster_care_15","Foster_care_16","Foster_care_17","Foster_care_18","Foster_care_Ever",
	"Looked_out_each_other_1","Looked_out_each_other_2","Looked_out_each_other_3","Looked_out_each_other_4","Looked_out_each_other_5","Looked_out_each_other_6","Looked_out_each_other_7","Looked_out_each_other_8","Looked_out_each_other_9","Looked_out_each_other_10","Looked_out_each_other_11","Looked_out_each_other_12","Looked_out_each_other_13","Looked_out_each_other_14","Looked_out_each_other_15","Looked_out_each_other_16","Looked_out_each_other_17","Looked_out_each_other_18","Looked_out_each_other_Ever",
	"Felt_close_1","Felt_close_2","Felt_close_3","Felt_close_4","Felt_close_5","Felt_close_6","Felt_close_7","Felt_close_8","Felt_close_9","Felt_close_10","Felt_close_11","Felt_close_12","Felt_close_13","Felt_close_14","Felt_close_15","Felt_close_16","Felt_close_17","Felt_close_18","Felt_close_Ever",
	"Fam_strength_1","Fam_strength_2","Fam_strength_3","Fam_strength_4","Fam_strength_5","Fam_strength_6","Fam_strength_7","Fam_strength_8","Fam_strength_9","Fam_strength_10","Fam_strength_11","Fam_strength_12","Fam_strength_13","Fam_strength_14","Fam_strength_15","Fam_strength_16","Fam_strength_17","Fam_strength_18","Fam_strength_Ever")
	return(nms)
}
