# Supplementary material for: The ‘Maltreatment and Abuse Chronology of Exposure’ (MACE) Scale for the Retrospective Assessment of Abuse and Neglect During Development
Source: PLoS One. 2015 Feb 25;10(2):e0117423. doi: 10.1371/journal.pone.0117423 (PMC4340880; doi:10.1371/journal.pone.0117423)
Supplement: S7 File — (GZ) [file pone.0117423.s016.gz › MACEscore/R/maes.calc.R]

maes.calc <-
function(mace_frame,start.col) {
	x<-mace_irt_values()
	cutoffs<-c(2,3,4,4,2,1,4,2,2,2)						# minimum number of items that must be positive to score 1 for that type of abuse
	min_acceptable<-c(5,3,4,4,3,2,4,4,4,4)  			# minimum number of items that need to be entered for each type of abuse not to generate NA
	min_acc_intrafam <- 5								# minimum number of MAES intrafamilial categories with valid results needed to provide intrafamilial scores
	min_acc_total <- 8									# minimum number of MAES categories with valid results needed to provide total scores
	a<-maes_indices()
	ever_hold<-data.frame(mace_frame[,1:2],mace_frame[,c(start.col:ncol(mace_frame))])
	
	#################### Calculate results  ######################################		
	# calculate sexual abuse scores
	sex_ab_hold<-maes_fx(ever_hold,a$sex_ab_indx,cutoffs[1],x$sex_ab_scoring,min_acceptable[1])
	sex_ab_maes<-sex_ab_hold$maes
	sex_ab_sum<-sex_ab_hold$maes_sum
	sex_ab_fam<-apply(ever_hold[,a$sex_ab_indx[1:3]],1,sum,na.rm=T)
	sex_ab_fam[sex_ab_fam>1]<-1
	sex_ab_fam<-as.integer(sex_ab_maes & sex_ab_fam)

	# calculate parental verbal abuse scores
	pva_hold<-maes_fx(ever_hold,a$pva_indx,cutoffs[2],x$pva_scoring,min_acceptable[2])
	pva_maes<-pva_hold$maes
	pva_sum<-pva_hold$maes_sum

	# calculate parental non-verbal emotional abuse scores
	nvea_hold<-maes_fx(ever_hold,a$nvea_indx,cutoffs[3],x$nvea_scoring,min_acceptable[3])
	nvea_maes<-nvea_hold$maes
	nvea_sum<-nvea_hold$maes_sum
	
	# calculate parental physical maltreatment scores
	phys_ab_hold<-maes_fx(ever_hold,a$phys_ab_indx,cutoffs[4],x$phys_ab_scoring,min_acceptable[4])
	phys_ab_maes<-phys_ab_hold$maes
	phys_ab_sum<-phys_ab_hold$maes_sum

	# calculate witnessing interparental violence scores
	wipv_hold<-maes_fx(ever_hold,a$wipv_indx,cutoffs[5],x$wipv_scoring,min_acceptable[5])
	wipv_maes<-wipv_hold$maes
	wipv_sum<-wipv_hold$maes_sum

	# calculate witnessing sibling abuse scores
	viol_sib_hold<-maes_fx(ever_hold,a$viol_sib_indx,cutoffs[6],x$viol_sib_scoring,min_acceptable[6])
	viol_sib_maes<-viol_sib_hold$maes
	viol_sib_sum<-viol_sib_hold$maes_sum
	
	# calculate peer emotional abuse scores
	peer_emot_hold<-maes_fx(ever_hold,a$peer_emot_indx,cutoffs[7],x$peer_emot_scoring,min_acceptable[7])
	peer_emot_maes<-peer_emot_hold$maes
	peer_emot_sum<-peer_emot_hold$maes_sum

	# calculate peer physical abuse scores
	peer_phys_hold<-maes_fx(ever_hold,a$peer_phys_indx,cutoffs[8],x$peer_phys_scoring,min_acceptable[8])
	peer_phys_maes<-peer_phys_hold$maes
	peer_phys_sum<-peer_phys_hold$maes_sum

	# calculate emotional neglect scores - with reversed items
	ever_hold2<-reverse_single_items_fx(ever_hold,a$em_negl_rev)
	emot_negl_hold<-maes_fx(ever_hold2,a$emot_negl_indx,cutoffs[9],x$emot_negl_scoring,min_acceptable[9])
	emot_negl_maes<-emot_negl_hold$maes
	emot_negl_sum<-emot_negl_hold$maes_sum

	# calculate physical neglect scores - with reversed items
	ever_hold2<-reverse_single_items_fx(ever_hold2,a$phys_negl_rev)
	phys_negl_hold<-maes_fx(ever_hold2,a$phys_negl_indx,cutoffs[10],x$phys_negl_scoring,min_acceptable[10])
	phys_negl_maes<-phys_negl_hold$maes
	phys_negl_sum<-phys_negl_hold$maes_sum

	# calculate intrafamilial maes score
	intrafam_frame<-data.frame(sex_ab_fam,pva_maes,nvea_maes,phys_ab_maes,wipv_maes,viol_sib_maes,emot_negl_maes,phys_negl_maes)
	intrafam_maes<-apply(intrafam_frame,1,sum,na.rm=T)
	intrafam_count<-apply(intrafam_frame,1,function(x) sum(!is.na(x)))
	intrafam_maes[intrafam_count<min_acc_intrafam]<-NA

	maes_frame <- data.frame(sex_ab_sum, pva_sum, nvea_sum, phys_ab_sum, wipv_sum, viol_sib_sum, peer_emot_sum, peer_phys_sum, emot_negl_sum, phys_negl_sum)
	maes_multi_frame <- data.frame(sex_ab_maes, pva_maes, nvea_maes, phys_ab_maes, wipv_maes, viol_sib_maes, peer_emot_maes, peer_phys_maes, emot_negl_maes, phys_negl_maes)

    MAES_SUM   <- apply(maes_frame,1,sum,na.rm=T)
    MAES_MULTI <- apply(maes_multi_frame,1,sum,na.rm=T)
    MAES_count <- apply(maes_frame,1,function(x) sum(!is.na(x)))
    MAES_SUM[MAES_count<min_acc_total]<-NA
    MAES_MULTI[MAES_count<min_acc_total]<-NA

	final_out <- data.frame(ever_hold[,1],maes_frame, MAES_MULTI, MAES_SUM, maes_multi_frame,intrafam_maes)
	names(final_out)[1:11] <- c("subj","MAES_SexAb_SUM","MAES_PVA_SUM","MAES_NVEA_SUM","MAES_PPhysM_SUM","MAES_IPV_SUM","MAES_WSibA_SUM","MAES_PeerVA_SUM","MAES_PeerPhys_SUM","MAES_EN_SUM","MAES_PN_SUM")
	names(final_out)[14:24] <- c("MAES_SexAb_MULTI","MAES_PVA_MULTI","MAES_NVEA_MULTI","MAES_PPhysM_MULTI","MAES_IPV_MULTI","MAES_WSibA_MULTI","MAES_PeerVA_MULTI","MAES_PeerPhys_MULTI","MAES_EN_MULTI","MAES_PN_MULTI","intrafamilial_MAES")
	return(final_out)
}
