# Supplementary material for: The ‘Maltreatment and Abuse Chronology of Exposure’ (MACE) Scale for the Retrospective Assessment of Abuse and Neglect During Development
Source: PLoS One. 2015 Feb 25;10(2):e0117423. doi: 10.1371/journal.pone.0117423 (PMC4340880; doi:10.1371/journal.pone.0117423)
Supplement: S7 File — (GZ) [file pone.0117423.s016.gz › MACEscore/R/maes_fx.R]

maes_fx <-
function(dframe,indx,cutoff,scoring,min_acceptable=length(indx)) {
 		hold<-dframe[, indx]
 		lnt<-apply(hold,1,function(x) sum(!is.na(x)))
 		cnt<-apply(hold,1,sum,na.rm=T)
 		cnt[lnt<min_acceptable]<-NA
 		maes<-mace_cutoff_fx(cnt,cutoff)
 		maes_sum<-scoring[(cnt+1)]
		list(maes=maes, maes_sum=maes_sum)
}
