# Supplementary material for: The ‘Maltreatment and Abuse Chronology of Exposure’ (MACE) Scale for the Retrospective Assessment of Abuse and Neglect During Development
Source: PLoS One. 2015 Feb 25;10(2):e0117423. doi: 10.1371/journal.pone.0117423 (PMC4340880; doi:10.1371/journal.pone.0117423)
Supplement: S7 File — (GZ) [file pone.0117423.s016.gz › MACEscore/R/maes_indices.R]

maes_indices <-
function() {
		sex_ab_indx<-c(14,15,16,21,22,38,39) 		#c("Sex_comment","Fondled","Touch_them","o_fondled","o_intercourse","Peer_forced_sex","Peer_sex_not_want")
		pva_indx<-c(3,4,5,6) 						#c("Swore","Hurtful","Afraid","Leave")
		nvea_indx<-c(7,42,43,50,51,52) 		    	#c("Closet_Childhood","P_diff_please_Childhood","P_no_time_Childhood","Adult_resposibility_Childhood","Financial_pressure_Childhood","Kept_secrets_Childhood")
		phys_ab_indx<-c(8,9,10,11,12,13)			#c("Pushed_Childhood","Hit_Childhood","Hit_med_Childhood","Spank_buttocks_Childhood","Spanked_bare_Childhood","Spanked_strap_Childhood")
		wipv_indx<-c(23,24,25,26,27) 				#c("Adults_push_m_Childhood","Adults_hit_m_Childhood","Adults_hit_med_m_Childhood","Adults_push_f_Childhood","Adults_hit_f_Childhood")
		viol_sib_indx<-c(17,18,19,20) 	   			#c("Hit_sib_Childhood","Hit_sib_med_Childhood","Sex_comment_sib_Childhood","Fondled_sib_Childhood")
		peer_emot_indx<-c(28,29,30,31,32) 			#c("peer_swore_Childhood","Peer_hurtful_Childhood","Peer_Rumors_Childhood","Peer_Excluded_Childhood","Peer_afraid_Childhood")
		peer_phys_indx<-c(33,34,35,36,37)		    #c("Peer_threat_money_Childhood","Peer_forced_Childhood","Peer_pushed_Childhood","Peer_hit_Childhood","Peer_hit_med_Childhood")
		emot_negl_indx<-c(40,41,44,45,54)	    	#c("M_unavail_poor_Childhood","F_unavail_poor_Childhood","R_P_loved_you_Childhood","R_P_special_Childhood","R_Fam_strength_Childhood")
		em_negl_rev<-c(44,45,54)
		phys_negl_indx<-c(46,47,48,49,53) 	        #c("R_P_protect_Childhood","R_P_ER_Childhood","No_food_Childhood","Dirty_clothes_Childhood","R_Looked_out_each_other_Childhood")
		phys_negl_rev<-c(46,47,53)
		spank_indx<-c(11,12,13)
		ever_indx<-c(sex_ab_indx,pva_indx,nvea_indx,phys_ab_indx,wipv_indx,viol_sib_indx,peer_emot_indx,peer_phys_indx,emot_negl_indx,phys_negl_indx)
		ever_indx<-ever_indx[order(ever_indx)]
		list(sex_ab_indx=sex_ab_indx,pva_indx=pva_indx,nvea_indx=nvea_indx,phys_ab_indx=phys_ab_indx,wipv_indx=wipv_indx,viol_sib_indx=viol_sib_indx,
			peer_emot_indx=peer_emot_indx,peer_phys_indx=peer_phys_indx,emot_negl_indx=emot_negl_indx,em_negl_rev=em_negl_rev,phys_negl_indx=phys_negl_indx,
			phys_negl_rev=phys_negl_rev,ever_indx=ever_indx)
}
