# Supplementary material for: The ‘Maltreatment and Abuse Chronology of Exposure’ (MACE) Scale for the Retrospective Assessment of Abuse and Neglect During Development
Source: PLoS One. 2015 Feb 25;10(2):e0117423. doi: 10.1371/journal.pone.0117423 (PMC4340880; doi:10.1371/journal.pone.0117423)
Supplement: S7 File — (GZ) [file pone.0117423.s016.gz › MACEscore/R/reverse_item_fx.R]

reverse_item_fx <-
function(dframe,indx) {
	for(i in seq(-18,0)) {
		inx<-indx+i
		dframe[,inx]<-abs(1-dframe[,inx])
	}
	return(dframe)
}
