# Supplementary material for: The ‘Maltreatment and Abuse Chronology of Exposure’ (MACE) Scale for the Retrospective Assessment of Abuse and Neglect During Development
Source: PLoS One. 2015 Feb 25;10(2):e0117423. doi: 10.1371/journal.pone.0117423 (PMC4340880; doi:10.1371/journal.pone.0117423)
Supplement: S7 File — (GZ) [file pone.0117423.s016.gz › MACEscore/R/reverse_single_items_fx.R]

reverse_single_items_fx <-
function(dframe,indx) {
	hold<-dframe[,indx]
	hold2<-hold
	for(i in 1:nrow(hold)) {
		hold2[i,]<-abs(1-hold[i,])
	}
	dframe[,indx]<-hold2
	return(dframe)
}
