# Supplementary material for: The ‘Maltreatment and Abuse Chronology of Exposure’ (MACE) Scale for the Retrospective Assessment of Abuse and Neglect During Development
Source: PLoS One. 2015 Feb 25;10(2):e0117423. doi: 10.1371/journal.pone.0117423 (PMC4340880; doi:10.1371/journal.pone.0117423)
Supplement: S7 File — (GZ) [file pone.0117423.s016.gz › MACEscore/R/spank_yr_check.R]

spank_yr_check <-
function(mace_frame,start.col,verbose=TRUE) {
	type <- mace_type_fx(mace_frame,start.col)
	if(type=="mace-x") {a<- mace_x_indices()}
	if(type=="mace") 	{a<-mace_indices()}
	if(type=="mace" | type=="mace-x") {  #  add feature for MAES
		ever_hold<-eh2<-data.frame(mace_frame[,1:2],mace_frame[,c(start.col:ncol(mace_frame))])
		k<-a$spank_indx[1]
		k2<-a$spank_indx[2]
		k3<-a$spank_indx[3]
		spank_open<-ever_hold[,c((k-18):(k-1))]
		nnn<-is.na(spank_open)
		spank_bare<-ever_hold[,c((k2-18):(k2-1))]
		spank_obj<-ever_hold[,c((k3-18):(k3-1))]
		# Don't convert actual spank open to NA if spank_obj or spank_bare NA - convert spank_obj or spank_bare with NAs to zeros for calc
		spank_bare[is.na(spank_bare)]<-0
		spank_obj[is.na(spank_obj)]<-0
		spank_open<-spank_open|spank_bare
		for(i in 1:nrow(ever_hold)){
			spank_open[i,]<-as.integer(spank_open[i,])
		}
		spank_open<-spank_open|spank_obj
		for(i in 1:nrow(ever_hold)){
			spank_open[i,]<-as.integer(spank_open[i,])
		}
		ever_hold[,c((k-18):(k-1))]<-spank_open
		nnn<-apply(spank_open,1,function(x) max(c(x,-1),na.rm=T))
		nnn[nnn==-1]<-NA
		ever_hold[,k]<-nnn
	}
	changes<-sum((ever_hold!=eh2),na.rm=T)
	if(verbose) {cat(paste("Number of spanking discrepancies = ",changes,sep=""),"\n")}
	if(changes>0 & verbose) { compare_two_frames(ever_hold,eh2) }
	return(ever_hold)
}
