# Supplementary material for: The ‘Maltreatment and Abuse Chronology of Exposure’ (MACE) Scale for the Retrospective Assessment of Abuse and Neglect During Development
Source: PLoS One. 2015 Feb 25;10(2):e0117423. doi: 10.1371/journal.pone.0117423 (PMC4340880; doi:10.1371/journal.pone.0117423)
Supplement: S7 File — (GZ) [file pone.0117423.s016.gz › MACEscore/R/summarize.R]

summarize <-
function(x, form="short"){
	nms<-names(x)
	if(ncol(x)>=240) {							# MACE or MACE-X results
		indx<-grep("MACE_MULT_EVER",nms)
		nms<-gsub("_EVER","",nms)
		names(x)<-nms
		df1<-x[,c(1,indx:(indx+1))]	
		#print(df1)
		df2<-x[,c(1,(indx+2):(indx+12))]
		#print(df2)
		if(form != "short"){
			nms <- names(x)
			nms<-paste("C",nms,"C",sep="")
			indx<-grep("_1C",nms)
			count<-0
			for(i in indx) {
				df<-x[,c(1,i:(i+17))]
				count<-count+1
				switch(count, df3<-df, df4<-df, df5<-df, df6<-df, df7<-df, df8<-df, df9<-df, df10<-df, df11<-df, df12<-df, df13<-df, df14<-df)
			}
		}
	} else {
		indx<-grep("MAES_MULTI",nms)
		df1<-x[,c(1,indx:(indx+1))]	
		#print(df1)
		indx<-grep("SexAb_SUM",nms)
		indx2<-grep("intrafamilial",nms)
		nms<-gsub("_SUM","",nms)
		names(x)<-nms
		df2<-x[,c(1,(indx):(indx+9),indx2)]
		#print(df2)
	}
	if(form == "short") {
		list(overall.severity = df1, types.abuse = df2)
	} else {
		list(overall.severity = df1, types.abuse = df2, sexab.age=df3, pva.age=df4, nvea.age=df5, pphysmal.age=df6, wipv.age=df7, wsib.age=df8,
		peerEA.age=df9, peerPhys.age=df10, en.age=df11, pn.age=df12, mult.age=df13, sum.age=df14)
	}
}
