# Supplementary material for: The ‘Maltreatment and Abuse Chronology of Exposure’ (MACE) Scale for the Retrospective Assessment of Abuse and Neglect During Development
Source: PLoS One. 2015 Feb 25;10(2):e0117423. doi: 10.1371/journal.pone.0117423 (PMC4340880; doi:10.1371/journal.pone.0117423)
Supplement: S7 File — (GZ) [file pone.0117423.s016.gz › MACEscore/man/MACEscore-package.Rd]

\name{MACEscore-package}
\alias{MACEscore-package}
\alias{MACEscore}
\docType{package}
\title{Scoring Package for Maltreatment and Abuse Chronology of Exposure Scales}
\description{Provides routines for scoring MACE (52 Questions, 988 items), MACE-X (75 Main 
Questions, 1728 items), and MAES (Maltreatment and Abuse Exposure Scale; 52 questions, 52 
items).  Also includes functions for checking for possible input or entry errors, and for 
correcting common input or entry mistakes, plus sample MACE, MACE-X and MAES data for scoring.}
\details{
\tabular{ll}{
Package: \tab MACEscore\cr
Type: \tab Package\cr
Version: \tab 1.1\cr
Date: \tab 2014-11-17\cr
License: \tab GPL-2\cr
}
}
\author{Martin H. Teicher <martin_teicher@hms.harvard.edu>}
\references{
Teicher,M. H. & Parigger, A.  The Maltreatment and Abuse Chronology of Exposure (MACE) Scale 
for the Retrospective Assessment of Maltreatment During Development.  Submitted
}
\keyword{ package }
\seealso{\code{\link{maes.calc}}, \code{\link{mace.calc}}, \code{\link{mace.score}},
  \code{\link{summarize}}, \code{\link{auto_check_mace}}, \code{\link{check_entries}}, 
  \code{\link{check_ER_MD}}, \code{\link{check_ever_for_ages_with_exposure}},
  \code{\link{correct_missing_ever_values}}, \code{\link{check_peer_date}}, 
  \code{\link{spank_yr_check}}
}
\examples{
## Load sample data
data(mace_sample_data)

## See how MACE, MACE-X and MAES data must be formatted for correct scoring
names(mace_sample)

names(mace_x_sample)

names(maes_sample)

## Score MACE  (same command for MACE_X or MAES)
## Results are provided in a data frame
## Note: data frame passed to scoring function must have correct number of columns from
## 		 start.col to last column.  Additional data columns can be contained prior to start
##		 column but not after last required data column

x<-mace.score(mace_sample,start.col=3)

## Summarize basic results
summarize(x)

## Provide more detailed summary of MACE and MACE_x scores
summarize(x,form="long")
}
