# Supplementary material for: The ‘Maltreatment and Abuse Chronology of Exposure’ (MACE) Scale for the Retrospective Assessment of Abuse and Neglect During Development
Source: PLoS One. 2015 Feb 25;10(2):e0117423. doi: 10.1371/journal.pone.0117423 (PMC4340880; doi:10.1371/journal.pone.0117423)
Supplement: S7 File — (GZ) [file pone.0117423.s016.gz › MACEscore/man/auto_check_mace.Rd]

\name{auto_check_mace}
\alias{auto_check_mace}
\title{Check items on MACE or MACE-X for different types of entry errors}
\description{Checks automatically for  different types of entry errors recognized to date.  
Each type of entry error can be detected through their own function call.  This routine 
calls each of the functions in turn.  Further, flags can be set to automatically correct 
detected errors based on available options.  Use with care.}
\usage{
auto_check_mace(fp_data, start.col, auto_fix_pos_age_o_ever = TRUE, 
	auto_fix_missing_ever = TRUE, auto_fix_pos_ever_0_yrs = NA, auto_fix_peer_data = TRUE, 
	auto_fix_spank = TRUE, auto_fix_ER = FALSE)
}
\arguments{
  \item{fp_data}{MACE or MACE-X data frame suitable for scoring}
  \item{start.col}{Integer value indicating column in fp_data where MACE or MACE item 
  		responses begin}
  \item{auto_fix_pos_age_o_ever}{Flag to indicate whether to rescore Ever <- 1 in 
  		instance where Ever==0 but subject indicated exposure at one or more ages.}
  \item{auto_fix_missing_ever}{Flag to indicate whether to rescore Ever==NA as 1 or 0
  		based on whether they reported any exposure on years 1-18.}
  \item{auto_fix_pos_ever_0_yrs}{Flag with options TRUE, FALSE or NA.  If TRUE will 
  		rescore Ever from 1 to 0 if all years are 0 (years override ever).  If NA selected
  		will rescore all years from 0 to NA when all years == 0 but Ever==1 (ever overrides
  		years.)}
  \item{auto_fix_peer_data}{Flag to indicate whether to rescore MACE-X items that inquire 
  		about various forms of peer emotional or physical abuse based on response to follow-up
  		question asking if the peer was a date.  Some subjects  left the peer responses blank
		when indicating a positive dating event.  This function rescores the peer event as
		positive when the date event was scored positive.}
  \item{auto_fix_spank}{Flag indicates whether to correct for possible misunderstanding of 
  		Question 9 - "Spanked you on your buttocks, arms or legs" as subjects sometimes 
  		answered NO for ages when they answered YES to Question 10 - "Spanked you on your 
  		bare (unclothed) buttocks" or Question 11 - "Spanked you with an object such as a 
  		strap, belt, brush, paddle, rod, etc."}
  \item{auto_fix_ER}{MACE item 45 asks subjects to indicate whether - 'One or more 
  		individuals in your family were there to take you to the doctor or Emergency Room 
  		if the need ever arose, or would have if needed.'  Some subject have indicated YES,
  		but only indicated years in which the need actually arose, rather than all years 
  		in which a family member would have done so if required. If flag is set to TRUE	
  		will rescore ER_MD years based on response to item 44 - 'One or more individuals 
  		in your family were there to take care of you and protect you' and item 51 - 
  		'People in your family looked out for each other.'  An ER_MD year will be rescored 
  		from 0 to 1 if response to items 44 and 51 were both true for that year.}
}
\details{Lists number of potential errors of each type and subjects / items in question.}
\value{
  \item{data frame }{Data frame with MACE or MACE-X items including corrected items}
}
\author{Martin H. Teicher <martin_teicher@hms.harvard.edu>}
\seealso{\code{\link{check_entries}}, \code{\link{check_ER_MD}}, 
  \code{\link{correct_missing_ever_values}}, 
  \code{\link{check_peer_date}}, \code{\link{spank_yr_check}},
  \code{\link{check_ever_for_ages_with_exposure}}
}
\examples{
## Load sample data
data(mace_sample_data)

## Produce some artificial discrepancies
mace_x_sample2<-mace_x_sample
mace_x_sample2[1,21]<-0				   # Zero childhood/ever x positive years discrepancy
mace_x_sample2[2,40]<-1				   # positive childhood/ever x zero years discrepancy
mace_x_sample2[3,687]<-NA			   # NA childhood/ever x zero years discrepancy
mace_x_sample2[4,190:194]<-0		   # Spank discrepancies
mace_x_sample2[7,884:885]<-0		   # Peer / date discrepancies
mace_x_sample2[8,1428:1432]<-0         # ER_MD discrepancies

# Autocheck and correct raw MACE-X data
mace_frame<-auto_check_mace(mace_x_sample2, start.col=3, auto_fix_pos_age_o_ever=TRUE, 
	auto_fix_missing_ever=TRUE, auto_fix_pos_ever_0_yrs=NA, auto_fix_peer_data=TRUE, 
	auto_fix_spank=TRUE, auto_fix_ER=FALSE)

}
