# Supplementary material for: The ‘Maltreatment and Abuse Chronology of Exposure’ (MACE) Scale for the Retrospective Assessment of Abuse and Neglect During Development
Source: PLoS One. 2015 Feb 25;10(2):e0117423. doi: 10.1371/journal.pone.0117423 (PMC4340880; doi:10.1371/journal.pone.0117423)
Supplement: S7 File — (GZ) [file pone.0117423.s016.gz › MACEscore/man/check_ER_MD.Rd]

\name{check_ER_MD}
\alias{check_ER_MD}
\title{Check and correct possible misunderstanding of MACE item 45}
\description{MACE item 45 asks subjects to indicate whether - 'One or more individuals in 
your family were there to take you to the doctor or Emergency Room if the need ever arose, 
or would have if needed.'  Some subject have indicated YES, but only indicated years in 
which the need actually arose, rather than all years in which a family member would have 
done so if required.  This function corrects this possible misunderstanding.
}
\usage{
check_ER_MD(mace_frame, start.col, verbose = TRUE)
}
\arguments{
  \item{mace_frame}{MACE or MACE-X data frame suitable for scoring}
  \item{start.col}{Integer value indicating column in data frame where MACE or MACE-X item 
  	responses begin.}
  \item{verbose}{TRUE / FALSE flag to have routine indicate subjects with possible 
  	ER_MD discrepancies.}
}
\details{Response to item 45 is modified based on response to item 44 - 'One or more individuals in your family 
were there to take care of you and protect you' and item 51 - 'People in your family looked out for each other.'
Item 45 is rescored as positive during each year in which subjects indicated that both item 44 and item 51 were true. 
}
\value{
  \item{data frame }{Data frame with MACE-X items including corrected peer items}
}
\examples{
## Load sample data
data(mace_sample_data)

## Produce some artificial discrepancies
mace_x_sample2<-mace_x_sample
mace_x_sample2[8,1428:1432]<-0         # ER_MD discrepancies

## Check for possible misunderstanding of item 45 - availability of family member to take 
## you to ER or to MD if need was to arise
mace_x_sample3 <- check_ER_MD(mace_x_sample2,start.col=3,verbose=TRUE)
}
