# Supplementary material for: The ‘Maltreatment and Abuse Chronology of Exposure’ (MACE) Scale for the Retrospective Assessment of Abuse and Neglect During Development
Source: PLoS One. 2015 Feb 25;10(2):e0117423. doi: 10.1371/journal.pone.0117423 (PMC4340880; doi:10.1371/journal.pone.0117423)
Supplement: S7 File — (GZ) [file pone.0117423.s016.gz › MACEscore/man/check_entries.Rd]

\name{check_entries}
\alias{check_entries}
\title{Check items on MACE or MACE-X for possible entry errors}
\description{Checks for incongruities in response to 'CHILDHOOD" or 'EVER' item versus 
individual age items.  Reports instances when subjects indicated exposure to particular
event (EVER == 1) but failed to indicate ages when exposure occurred.}
\usage{
check_entries(mace_frame, start.col = 3)
}
\arguments{
  \item{mace_frame}{MACE or MACE-X data frame suitable for scoring}
  \item{start.col}{Integer value indicating column in data frame where MACE or MACE item responses begin}
}
\value{
  \item{sub.check.scores}{Vector indicating number of incongruities per subject}
  \item{pos.ever.zero.years}{Lists each subject with an incongruous response characterized
  		by EVER==1 and all years == 0 and indicates which specific items were entered in this way}
  \item{pos.ever.na.years}{Lists each subject with an incongruous response characterized 
  		by EVER==1 and all years == NA and indicates which specific items were entered in this way}
  \item{mace_frame2}{Returns revised mace_frame where EVER==1 is rescored as EVER==0 when 
  		all years were scored as 0.  In this option years override ever.}
  \item{mace_frame3}{Returns revised mace_frame in which instances when EVER==1 but all 
  		years are scored 0 leads to years being rescored as NA. In this option ever override years.}
}
\examples{
## Load sample data
data(mace_sample_data)

## Introduce some discrepancies
mace_sample2 <- mace_sample
mace_sample2[4,c(230,249)]<-1

## Check data for common errors
q<-check_entries(mace_sample2,start.col=3)
q$pos.ever.zero.years	# Subject indicated that experience occurred but indicated zero 
						# (no) for all years
q$pos.ever.na.years		# Subject indicated that experience occurred but indicated NA 
						# for all years
}
