# Supplementary material for: The ‘Maltreatment and Abuse Chronology of Exposure’ (MACE) Scale for the Retrospective Assessment of Abuse and Neglect During Development
Source: PLoS One. 2015 Feb 25;10(2):e0117423. doi: 10.1371/journal.pone.0117423 (PMC4340880; doi:10.1371/journal.pone.0117423)
Supplement: S7 File — (GZ) [file pone.0117423.s016.gz › MACEscore/man/check_ever_for_ages_with_exposure.Rd]

\name{check_ever_for_ages_with_exposure}
\alias{check_ever_for_ages_with_exposure}
\title{Check missing 'EVER' responses with exposure on MACE or MACE-X
}
\description{Some subjects have indicated that specific events occurred during
one or more childhood years, but failed to answer whether the event ever occurred.
This function checks for and updates 'EVER' responses in such instances.}
\usage{
check_ever_for_ages_with_exposure(mace_frame, start.col = 3)
}
\arguments{
  \item{mace_frame}{Data frame containing responses to MACE or MACE-X items suitable for scoring}
  \item{start.col}{Integer value for column in data frame in which MACE or MACE-X items begin}
}
\value{
  \item{data frame }{Data frame with MACE or MACE-X items including corrected 'EVER' items}
}
\examples{
## Load sample data
data(mace_sample_data)

## Produce some artificial discrepancies
mace_x_sample2<-mace_x_sample
mace_x_sample2[1,21]<-0				   # Zero childhood/ever x positive years discrepancy
mace_x_sample2[4,687]<-NA			   # NA childhood/ever x zero years discrepancy

## If MACE or MACE-X, check for discrepancies where 'EVER' is negative or NA 
## but specific years positive 
hold <- check_ever_for_ages_with_exposure(mace_x_sample2,start.col=3)

}
