# Supplementary material for: The ‘Maltreatment and Abuse Chronology of Exposure’ (MACE) Scale for the Retrospective Assessment of Abuse and Neglect During Development
Source: PLoS One. 2015 Feb 25;10(2):e0117423. doi: 10.1371/journal.pone.0117423 (PMC4340880; doi:10.1371/journal.pone.0117423)
Supplement: S7 File — (GZ) [file pone.0117423.s016.gz › MACEscore/man/check_peer_date.Rd]

\name{check_peer_date}
\alias{check_peer_date}
\title{Checks and corrects responses to peer items based on dating items on MACE-X}
\description{The MACE-X has items that inquire about various forms of
peer emotional or physical abuse. For each question there is a follow-up question
asking if the peer was a date.  Some subjects have left the peer responses blank
when indicating a positive dating event.  This function rescores the peer event as
positive when the date event was scored positive.}
\usage{
check_peer_date(mace_frame, start.col,verbose=TRUE)
}
\arguments{
  \item{mace_frame}{MACE-X data frame suitable for scoring}
  \item{start.col}{Column in data frame where MACE-X item responses begin}
  \item{verbose}{TRUE / FALSE flag to indicate whether routine should print out subject
  	names and row numbers with discrepancies.}
}
\value{
  \item{data frame }{Data frame with MACE-X items including corrected peer items}
}
\examples{
## Load sample data
data(mace_sample_data)

## Produce some artificial discrepancies
mace_x_sample2<-mace_x_sample
mace_x_sample2[7,884:885]<-0		   				# Peer / date discrepancies

## If MACE-X, correct peer exposure if peer year negative but date year positive
hold <- check_peer_date(mace_x_sample2,start.col=3,verbose=TRUE)

}
