# Supplementary material for: The ‘Maltreatment and Abuse Chronology of Exposure’ (MACE) Scale for the Retrospective Assessment of Abuse and Neglect During Development
Source: PLoS One. 2015 Feb 25;10(2):e0117423. doi: 10.1371/journal.pone.0117423 (PMC4340880; doi:10.1371/journal.pone.0117423)
Supplement: S7 File — (GZ) [file pone.0117423.s016.gz › MACEscore/man/correct_missing_ever_values.Rd]

\name{correct_missing_ever_values}
\alias{correct_missing_ever_values}
\title{Correct missing 'EVER' responses on MACE or MACE-X}
\description{Depricated function used when an earlier electronic version of the MACE-X
failed to output results for 'EVER' columns.  This function rescored the 'EVER' column based on
responses to the same item at specific ages.}
\usage{
correct_missing_ever_values(mace_frame, start.col = 3, verbose = FALSE)
}
\arguments{
  \item{mace_frame}{Data frame containing responses to MACE or MACE-X items suitable for scoring}
  \item{start.col}{Column in data frame in which MACE or MACE-X items begin}
  \item{verbose}{Flag to indicate whether to enumerate ever items and subjects being corrected}
}
\value{
  \item{data frame }{Data frame with MACE or MACE-X items including corrected 'EVER' items}
}
\examples{
## Load sample data
data(mace_sample_data)

## Introduce some missing EVER items
mace_sample2 <- mace_sample
mace_sample2[4,c(230,249)]<-NA

## If MACE or MACE-X, score 'EVER' based on responses across ages 1-18
mace_sample3 <- correct_missing_ever_values(mace_sample2,start.col=3, verbose = TRUE)
}
