# Supplementary material for: The ‘Maltreatment and Abuse Chronology of Exposure’ (MACE) Scale for the Retrospective Assessment of Abuse and Neglect During Development
Source: PLoS One. 2015 Feb 25;10(2):e0117423. doi: 10.1371/journal.pone.0117423 (PMC4340880; doi:10.1371/journal.pone.0117423)
Supplement: S7 File — (GZ) [file pone.0117423.s016.gz › MACEscore/man/generate_filename_fx.Rd]

\name{generate_filename_fx}
\alias{generate_filename_fx}
\title{Generate file name for saving MACE scores}
\description{Generates a generic file name for saving MACE, MACE-X or MAES scores 
which includes time and date.}
\usage{
generate_filename_fx(pathe, prefix = NULL, xstring, suffix = ".csv")
}
\arguments{
  \item{pathe}{Path to directory where file will be saved}
  \item{prefix}{Initial text of file name}
  \item{xstring}{Second text component of file name (e.g., MACE_scores)}
  \item{suffix}{Final text component of file name - typically extension}
}
\value{
    \item{text }{Full file path and name which includes date and time}
}
\author{Martin H. Teicher <martin_teicher@hms.harvard.edu>}
