# Supplementary material for: The ‘Maltreatment and Abuse Chronology of Exposure’ (MACE) Scale for the Retrospective Assessment of Abuse and Neglect During Development
Source: PLoS One. 2015 Feb 25;10(2):e0117423. doi: 10.1371/journal.pone.0117423 (PMC4340880; doi:10.1371/journal.pone.0117423)
Supplement: S7 File — (GZ) [file pone.0117423.s016.gz › MACEscore/man/mace.calc.Rd]

\name{mace.calc}
\alias{mace.calc}
\title{Scoring MACE and MACE-X}
\description{Function for scoring the Maltreatment and Abuse Chronology of Exposure Scale (MACE) or longer developmental version (MACE-X)}
\usage{
mace.calc(mace_frame, start.col, type = "mace")
}
\arguments{
  \item{mace_frame}{Raw MACE or MACE-X data.frame suitable for scoring with 988 columns from start.col to end
    for MACE and 1728 columns for MACE-X}
  \item{start.col}{Integer variable indicating column in data.frame where MACE or MACE-X items start}
  \item{type}{Text indicating \code{"mace"} or \code{"mace-x"}}
}
\details{See \code{mace_sample} and \code{mace_x_sample} for examples of how columns need to be ordered for correct scoring
}
\value{
  \item{data.frame}{Data frame with 240 columns for MACE and 243 columns for MACE-X 
   	\tabular{ll}{
  	subj: \tab - 1st column of mace_frame\cr
    columns  2-19: \tab - Severity of sexual abuse at ages 1 - 18\cr
    column 20: \tab - Overall severity of childhood sexual abuse\cr
    columns 21-38: \tab - Severity of parental verbal abuse at ages 1 - 18\cr
    column 39: \tab - Overall severity of exposure to parental verbal abuse\cr
    columns 40-57: \tab - Severity of parental non-verbal emotional abuse at ages 1 - 18\cr
    column 58: \tab - Overall severity of exposure to parental non-verbal emotional abuse\cr
    columns 59-76: \tab - Severity of parental physical maltreatment at ages 1 - 18\cr
    column 77: \tab - Overall severity of exposure to parental physical maltreatment\cr
    columns 78-95: \tab - Severity of witnessing intraparental violence at ages 1 - 18\cr
    column 96: \tab - Overall severity of exposure to intraparental violence\cr
    columns 97-114: \tab - Severity of witnessing violence to siblings at ages 1 - 18\cr
    column 115: \tab - Overall severity of exposure to witnessing violence to siblings\cr
    columns 116-133: \tab - Severity of peer emotional abuse at ages 1 - 18\cr
    column 134: \tab - Overall severity of exposure to peer emotional abuse\cr
    columns 135-152: \tab - Severity of peer physical bullying at ages 1 - 18\cr
    column 153: \tab - Overall severity of exposure to peer physical bullying\cr
    columns 154-171: \tab - Severity of emotional neglect at ages 1 - 18\cr
    column 172: \tab - Overall severity of exposure to emotional neglect\cr
    columns 173-190: \tab - Severity of physical neglect at ages 1 - 18\cr
    column 191: \tab - Overall severity of physical neglect\cr
    columns 192-209: \tab - Number of different types of maltreatment experienced at ages 1-18\cr
    columns 210-227: \tab - Overall severity of exposure to maltreatment at ages 1-18\cr
    column 228: \tab - Number of different types of maltreatment experienced during childhood MACE_MUTI\cr
    column 229: \tab - Overall severity of exposure to childhood maltreatment MACE_SUM\cr
    columns 230-239: \tab - Overall severity of exposure to sexual abuse, parental verbal abuse,\cr
    - \tab 			  non-verbal emotional abuse, physical maltreatment, witnessing intraparental\cr
    - \tab 			   violence, witnessing violence to sibs, peer emotional abuse, peer physical abuse,\cr
   	- \tab 			   emotional neglect, physical neglect  (same as columns 20, 39, 58, 77,96, 115,\cr
   	- \tab 			   134,153,172,191)\cr
    column 240: \tab - Number of different types of familial maltreatment experienced \cr
    - \tab 			   includes intrafamilial CSA, PVA, NVEA, PPhysM, IPV, WSibA, EN, PN\cr
    MACE-X ONLY\tab\cr 
    column 241: \tab - Number of different events that produced feelings of helplessness\cr
    column 242: \tab - Number of different events that produced feelings of terror\cr
    column 243: \tab - Number of different events that produced feeling of hopeless and/or terror\cr
    }	
  }
}
\references{
Teicher,M. H. & Parigger, A.  The Maltreatment and Abuse Chronology of Exposure (MACE) Scale 
for the Retrospective Assessment of Maltreatment During Development.  Submitted
}
\author{Martin H. Teicher <martin_teicher@hms.harvard.edu>}
\seealso{
	\code{\link{mace.score}}, \code{\link{mace.calc}}
}
\examples{
## Load sample data
data(mace_sample_data)

## See how MACE and MACE-X data must be formatted for correct scoring
names(mace_sample)
names(mace_x_sample)

## Score MACE
## Note: data frame passed to scoring function must have correct number of columns (988 or 1729)
## 		 from start.col to last column.  Additional information can be contained prior to start
##		 column but not after last required data column

x1<-mace.score(mace_sample,start.col=3)
x2<-mace.score(mace_x_sample,start.col=3)
## or
x1<-mace.calc(mace_sample,start.col=3,type="mace")
x2<-mace.calc(mace_x_sample,start.col=3,type="mace-x")

## Summarize results - short format
summarize(x1)
summarize(x2)

## Summarize results - long format
summarize(x1,"long")
summarize(x2,"long")
}
