# Supplementary material for: The ‘Maltreatment and Abuse Chronology of Exposure’ (MACE) Scale for the Retrospective Assessment of Abuse and Neglect During Development
Source: PLoS One. 2015 Feb 25;10(2):e0117423. doi: 10.1371/journal.pone.0117423 (PMC4340880; doi:10.1371/journal.pone.0117423)
Supplement: S7 File — (GZ) [file pone.0117423.s016.gz › MACEscore/man/mace.score.Rd]

\name{mace.score}
\alias{mace.score}
\title{Wrapper function for calculating MACE, MACE-X or MAES scores}
\description{Calls appropriate routines for scoring Maltreatment and Abuse Chronology of Exposure
Scale (MACE, 52 Questions, 988 items), MACE-X (75 Main Questions, 1728 items), 
and MAES (Maltreatment and Abuse Exposure Scale; 52 questions, 52 items)}
\usage{
mace.score(mace_frame, start.col = 3)
}
\arguments{
  \item{mace_frame}{Data frame for MACE, MACE-X or MAES suitable for scoring}
  \item{start.col}{Column in data frame where MACE, MACE-X or MAES items begin}
}
\details{It is critical that items in the data frame to be scored have been entered in the exact sequence 
shown in the sample data for the MACE, MACE-X or MAES.  The program does not check that they have.  It only 
checks that the data frame contains the exact number of columns required for the scoring.  Data frames with 
more than or less than the required number of columns (from start.col to end) will not be scored.  The required
number of columns is 52 for MAES, 988 for MACE and 1728 for MACE-X.}
\value{
  \item{data.frame }{Data frame of scored values.  Number of columns in data frame depends on type of test scored.
  For MAES the data frame contains 24 columns, for MACE 240 columns, for MACE-X 243.  See mace.cal and maes.cal for
  description of columns in data frame.}
}
\references{
Teicher,M. H. & Parigger, A.  The Maltreatment and Abuse Chronology of Exposure (MACE) Scale 
for the Retrospective Assessment of Maltreatment During Development.  Submitted
}\author{Martin H. Teicher <martin_teicher@hms.harvard.edu>}

\section{Warning }{Make certain that data to be scored has been entered in the exact correct sequence indicated in the
sample data.}
\seealso{
	\code{\link{maes.calc}}, \code{\link{mace.calc}}, \code{\link{summarize}}
}
\examples{
## Load sample data
data(mace_sample_data)

## See how MACE, MACE-X and MAES data must be formatted for correct scoring
names(mace_sample)
names(mace_x_sample)
names(maes_sample)

## Score MACE 
x1<-mace.score(mace_sample,start.col=3)

## Score MACE-X 
x2<-mace.score(mace_x_sample,start.col=3)

## Score MAES
x3<-mace.score(maes_sample,start.col=3)

## See results
summarize(x1)
summarize(x2)
summarize(x3)
}
