# Supplementary material for: The ‘Maltreatment and Abuse Chronology of Exposure’ (MACE) Scale for the Retrospective Assessment of Abuse and Neglect During Development
Source: PLoS One. 2015 Feb 25;10(2):e0117423. doi: 10.1371/journal.pone.0117423 (PMC4340880; doi:10.1371/journal.pone.0117423)
Supplement: S7 File — (GZ) [file pone.0117423.s016.gz › MACEscore/man/mace_sample.Rd]

\name{mace_sample}
\alias{mace_sample}
\title{Sample data to check routines for scoring MACE}
\description{Data set with MACE item scores for 9 subjects.}
\docType{data}
\keyword{datasets}
