# Supplementary material for: The ‘Maltreatment and Abuse Chronology of Exposure’ (MACE) Scale for the Retrospective Assessment of Abuse and Neglect During Development
Source: PLoS One. 2015 Feb 25;10(2):e0117423. doi: 10.1371/journal.pone.0117423 (PMC4340880; doi:10.1371/journal.pone.0117423)
Supplement: S7 File — (GZ) [file pone.0117423.s016.gz › MACEscore/man/mace_sample_data.Rd]

\name{mace_sample_data}
\alias{mace_sample_data}
\title{Sample data to check routines for scoring MACE, MACE-X and MAES}
\description{Contains \code{maes_sample}, \code{mace_sample} and \code{mace_x_sample} data sets which represent
MAES, MACE and MACE-X item scores for 9 subjects.}
\docType{data}
\keyword{datasets}
