# Supplementary material for: The ‘Maltreatment and Abuse Chronology of Exposure’ (MACE) Scale for the Retrospective Assessment of Abuse and Neglect During Development
Source: PLoS One. 2015 Feb 25;10(2):e0117423. doi: 10.1371/journal.pone.0117423 (PMC4340880; doi:10.1371/journal.pone.0117423)
Supplement: S7 File — (GZ) [file pone.0117423.s016.gz › MACEscore/man/mace_type_fx.Rd]

\name{mace_type_fx}
\alias{mace_type_fx}
\title{Internal function for determining if data frame is MAES, MACE or MACE-X}
\description{Internal function determines if data frame is suitable for scoring as
MACE, MACE-X or MAES based on number of columns.  At this stage no further checks
are applied.  MAES requires exactly 52 columns from designated start.col to last column.
MACE requires 988 and MACE-x 1728.}
\usage{
mace_type_fx(mace_frame, start.col)
}
\arguments{
  \item{mace_frame}{Data frame of responses to MAES, MACE or MACE-X test items}
  \item{start.col}{Integer variable indicating column in data.frame where MAES, MACE or MACE-X items start}
}
\value{
  \item{text string }{"mace", "mace-x", "maes" or NA}
}
