# Supplementary material for: The ‘Maltreatment and Abuse Chronology of Exposure’ (MACE) Scale for the Retrospective Assessment of Abuse and Neglect During Development
Source: PLoS One. 2015 Feb 25;10(2):e0117423. doi: 10.1371/journal.pone.0117423 (PMC4340880; doi:10.1371/journal.pone.0117423)
Supplement: S7 File — (GZ) [file pone.0117423.s016.gz › MACEscore/man/maes.calc.Rd]

\name{maes.calc}
\alias{maes.calc}
\title{Scoring Maltreatment and Abuse Exposure Scale (MAES)}
\description{Function for scoring the Maltreatment and Abuse Exposure Scale (MAES)}
\usage{
maes.calc(mace_frame, start.col)
}
\arguments{
  \item{mace_frame}{Raw MAES data.frame suitable for scoring with 52 columns from start.col to end}
  \item{start.col}{Integer variable indicating column in data.frame where MAES items start}
}
\details{See maes_sample for example of how columns need to be ordered for correct scoring}
\value{
  \item{data.frame}{Data frame with 24 columns containing scored results
  	\tabular{ll}{
  	subj: \tab - 1st column of raw data.frame\cr
  	MAES_SexAb_SUM: \tab - severity of exposure to childhood sexual abuse\cr
  	MAES_PVA_SUM: \tab - severity of exposure to parental verbal abuse\cr
  	MAES_NVEA_SUM: \tab - severity of exposure to parental non-verbal emotional abuse\cr
  	MAES_PPhysM_SUM: \tab - severity of exposure to parental physical Maltreatment\cr
  	MAES_IPV_SUM: \tab - severity of exposure to witnessing intraparental violence\cr
  	MAES_WSibA_SUM: \tab - severity of exposure to witnessing violence to siblings\cr
  	MAES_PeerVA_SUM: \tab - severity of exposure to peer emotional abuse\cr
  	MAES_PeerPhys_SUM: \tab - severity of exposure to peer physical bullying\cr
  	MAES_EN_SUM: \tab - severity of exposure to emotional neglect\cr
  	MAES_PN_SUM: \tab - severity of exposure to physical neglect\cr
  	MAES_MULTI: \tab - number of different types of maltreatment experienced\cr        
    MAES_SUM: \tab - overall severity of exposure to maltreatment\cr
    MAES_SexAb_MULTI: \tab - 1 indicates above threshold exposure to childhood sexual abuse\cr
    MAES_PVA_MULTI: \tab - 1 indicates above threshold exposure to parental verbal abuse\cr
    MAES_NVEA_MULTI: \tab - 1 indicates above threshold exposure to parental non-verbal emotional abuse\cr
	MAES_PPhysM_MULTI: \tab - 1 indicates above threshold exposure to parental physical maltreatment\cr
	MAES_IPV_MULTI: \tab - 1 indicates above threshold exposure to witnessing intraparental violence\cr    
	MAES_WSibA_MULTI: \tab - 1 indicates above threshold exposure to witnessing violence to siblings\cr
	MAES_PeerVA_MULTI: \tab - 1 indicates above threshold exposure to peer emotional abuse\cr
	MAES_PeerPhys_MULTI: \tab - 1 indicates above threshold exposure to peer physical bullying\cr
	MAES_EN_MULTI: \tab - 1 indicates above threshold exposure to emotional neglect\cr
	MAES_PN_MULTI: \tab - 1 indicates above threshold exposure to physical neglect\cr
	intrafamilial_MAES: \tab - number of different types of familial maltreatment experienced\cr 
	-\tab    includes intrafamilial CSA, PVA, NVEA, PPhysM, IPV, WSibA, EN, PN\cr 
	}
  }
}
\references{
Teicher,M. H. & Parigger, A.  The Maltreatment and Abuse Chronology of Exposure (MACE) Scale 
for the Retrospective Assessment of Maltreatment During Development.  Submitted
}
\author{Martin H. Teicher <martin_teicher@hms.harvard.edu>}
\seealso{
	\code{\link{mace.score}}, \code{\link{mace.calc}}
}
\examples{
## Load sample data
data(mace_sample_data)

## See how MAES data must be formatted for correct scoring
names(maes_sample)

## Score MAES
## Note: data frame passed to scoring function must have correct number of columns (52) from
## 		 start.col to last column.  Additional information can be contained prior to start
##		 column but not after last required data column
x<-mace.score(maes_sample,start.col=3)
## or
x<-maes.calc(maes_sample,start.col=3)

## Summarize results
summarize(x)
}
