# Supplementary material for: The ‘Maltreatment and Abuse Chronology of Exposure’ (MACE) Scale for the Retrospective Assessment of Abuse and Neglect During Development
Source: PLoS One. 2015 Feb 25;10(2):e0117423. doi: 10.1371/journal.pone.0117423 (PMC4340880; doi:10.1371/journal.pone.0117423)
Supplement: S7 File — (GZ) [file pone.0117423.s016.gz › MACEscore/man/spank_yr_check.Rd]

\name{spank_yr_check}
\alias{spank_yr_check}
\title{Check spank items}
\description{Checks and corrects possible misunderstanding of Question 9 - "Spanked you 
on your buttocks, arms or legs" as subjects sometimes answer NO for ages when they 
answered YES to Question 10 - "Spanked you on your bare (unclothed) buttocks" or 
Question 11 - "Spanked you with an object such as a strap, belt, brush, paddle, rod, etc."
}
\usage{
spank_yr_check(mace_frame, start.col, verbose = TRUE)
}
\arguments{
  \item{mace_frame}{MACE or MACE-X raw data.frame suitable for scoring}
  \item{start.col}{Column number of first MACE or MACE-x item - "Swore_1"}
  \item{verbose}{TRUE / FALSE flag to indicate whether routine should print out subject
  	names and row numbers with discrepancies.}
}
\value{
  \item{data.frame }{Returns corrected MACE or MACE-X raw data.frame suitable for scoring with start.col = 3}
}
\author{Martin H. Teicher <martin_teicher@hms.harvard.edu}
\examples{
## Load sample data
data(mace_sample_data)

## Produce some artificial discrepancies
mace_x_sample2<-mace_x_sample
mace_x_sample2[4,190:194]<-0		   # Spank discrepancies

## Correct if spank year negative but spank_bare or spank_object are positive
mace_x_sample_revised<-spank_yr_check(mace_x_sample2,start.col=3,verbose=TRUE)
}
