# Supplementary material for: The ‘Maltreatment and Abuse Chronology of Exposure’ (MACE) Scale for the Retrospective Assessment of Abuse and Neglect During Development
Source: PLoS One. 2015 Feb 25;10(2):e0117423. doi: 10.1371/journal.pone.0117423 (PMC4340880; doi:10.1371/journal.pone.0117423)
Supplement: S7 File — (GZ) [file pone.0117423.s016.gz › MACEscore/man/summarize.Rd]

\name{summarize}
\alias{summarize}
\title{Summarize scored MACE results}
\description{Provides short or more complete summary of results of MACE, MACE-X or MAES tests}
\usage{summarize(x, form = "short")}
\arguments{
  \item{x}{A MACE, MACE-X or MAES data.frame provided through mace.score function}
  \item{form}{Text string with default="short".  Any other text string will select more complete format.}
}
\value{
  \item{overall.severity}{MACE_MULT and MACE_SUM values for subjects}
  \item{types.abuse}{Overall sexab, pva, nvea, pphys, wipv, w_sib, peerEA, peerPhys, en, pn scores}
  \item{form="long"}{Provides these additional results...}
  \item{sexab.age}{Sexual abuse by age}
  \item{pva.age}{Peer Verbal abuse by age}
  \item{nvea.age}{Non-verbal emotional abuse by age}
  \item{pphysmal.age}{Parental physical abuse by age} 
  \item{wipv.age}{Witnessing intraparental violence by age} 
  \item{wsib.age}{Witnessing abuse to siblings by age} 
  \item{peerEA.age}{Peer emotional abuse by age} 
  \item{peerPhys.age}{Peer physical abuse by age}
  \item{en.age}{Emotional neglect by age}
  \item{pn.age}{Physical neglect by age}
  \item{mult.age}{MACE Multi by age}
  \item{sum.age}{MACE Sum by age}      
}
\author{Martin H. Teicher <martin_teicher@hms.harvard.edu>}
\examples{
## Load sample data
data(mace_sample_data)

## Score MACE data
x<-mace.score(mace_sample,start.col=3)

## Summarize basic results
summarize(x)

## Provide more detailed summary of MACE and MACE_x scores
summarize(x,form="long")
}
\keyword{list}
